# Supplementary material for: Comparing the Fasting and Random-Fed Metabolome Response to an Oral Glucose Tolerance Test in Children and Adolescents: Implications of Sex, Obesity, and Insulin Resistance
Source: Nutrients. 2021 Sep 25;13(10):3365. doi: 10.3390/nu13103365 (PMC8538092; doi:10.3390/nu13103365)
Supplement: Supplementary file 1 [file nutrients-13-03365-s001.zip]

Archive with 10 entries (8 files):
- nutrients-1305571-supplementary/
- nutrients-1305571-supplementary/Supplementary Files/
- nutrients-1305571-supplementary/Supplementary Files/Figure S1-S7.pptx
- nutrients-1305571-supplementary/Supplementary Files/Table S1_Sex diff in characteristics.xlsx
- nutrients-1305571-supplementary/Supplementary Files/Table S2_MLR_HCvOVOB_fasted.xlsx
- nutrients-1305571-supplementary/Supplementary Files/Table S3_MLR_sex differences.xlsx
- nutrients-1305571-supplementary/Supplementary Files/Table S4_metaboliteresponse.xlsx
- nutrients-1305571-supplementary/Supplementary Files/Table S5_OVOB_glu_ins.xlsx
- nutrients-1305571-supplementary/Supplementary Files/Table S6_ MLR_fastedvnonfasted_OVOB.xlsx
- nutrients-1305571-supplementary/Supplementary Files/Table S7_ MLR_OVOB_HOMAIR_sexstratified.xlsx
