# Supplementary material for: Comparing the Fasting and Random-Fed Metabolome Response to an Oral Glucose Tolerance Test in Children and Adolescents: Implications of Sex, Obesity, and Insulin Resistance
Source: Nutrients. 2021 Sep 25;13(10):3365. doi: 10.3390/nu13103365 (PMC8538092; doi:10.3390/nu13103365)
Supplement: Supplementary file 1 [file nutrients-13-03365-s001.zip › nutrients-1305571-supplementary/Supplementary Files/Table S1_Sex diff in characteristics.xlsx]

## Sheet: Sheet1
Table S1. Characteristics of study participants at the Fasted Visit, stratified by sex. Significance denoted with unadjusted p-value<0.05 (bolded).
Categorical Variables	males	females	p-value1
	n(%)	n(%)
Race
Asian/Pacific Islander	1 (1%)	7 (4%)	0.1061
African American/Black	25 (20%)	46 (29%)
White	80 (65%)	87 (54%)
More than one race	10 (8%)	15 (9%)
Did not wish to report	7 (6%)	5 (3%)
Ethnicity
Hispanic	12 (10%)	11 (7%)	0.3793
Non-Hispanic	111 (90%)	149 (93%)
abnormal 2-hr plasma glucose (≥140 mg/dL)
Yes	5 (4%)	14 (9%)	0.1185
No	118 (96%)	146 (91%)
abnormal fasting plasma glucose (≥100 mg/dL)
Yes	4 (3%)	5 (3%)	0.9519
No	119 (97%)	155 (97%)
ADA prediabetes (FPG≥ 100mg/dL or 2-hr PG ≥ 140 mg/dL or HbA1c ≥ 5.7%)
Yes	15 (12%)	26 (16%)	0.3367
No	108 (88%)	134 (84%)
Continuous Variables	males	females	p-value2
	mean (SD)	mean (SD)
age (years)	13.5 (2.5)	13.4 (2.5)	0.7667
BMI percentile	85 (23)	91 (14)	0.0066
HOMA-IR	4.4 (3.0)	4.9 (2.8)3	0.144
HbA1c	5.2 (0.3)	5.2 (0.3)	0.3326
Fasting OGTT response
glucose (t0) (mg/dL)	85 (7)	83 (8)	0.0505
glucose (t30) (mg/dL)	132 (23)	124 (22)	0.0025
glucose (t60) (mg/dL)	113 (30)	113 (28)	0.9361
glucose (t90) (mg/dL)	105 (24)	109 (26)	0.2278
glucose (t120) (mg/dL)	98 (23)	104 (23)	0.0238
insulin (t0) (µU/mL)	21 (14)	24 (13)3	0.0823
insulin (t30) (µU/mL)	171 (124)	183 (129)	0.4276
insulin (t60) (µU/mL)	132 (103)	151 (116)	0.1516
insulin (t90) (µU/mL)	108 (83)	151 (137)	0.002
insulin (t120) (µU/mL)	91 (88)	143 (121)	0.0001
AUC glucose	3115 (1955)	3186 (2106)	0.7733
AUC insulin	14003 (9072)	17095 (11751)	0.0163
1 Represents Pearson’s chi-square test for categorical variables. 2 Represents unpaired t-test for continuous variables. 3 n=159
