# Supplementary material for: Comparing the Fasting and Random-Fed Metabolome Response to an Oral Glucose Tolerance Test in Children and Adolescents: Implications of Sex, Obesity, and Insulin Resistance
Source: Nutrients. 2021 Sep 25;13(10):3365. doi: 10.3390/nu13103365 (PMC8538092; doi:10.3390/nu13103365)
Supplement: Supplementary file 1 [file nutrients-13-03365-s001.zip › nutrients-1305571-supplementary/Supplementary Files/Table S2_MLR_HCvOVOB_fasted.xlsx]

## Sheet: Sheet1
Table S2. Metabolites associated with OVOB and lean participants at the Fasted Visit. Regression models identified metabolites linearly associated with group (lean or OVOB) at t0 and t60 minutes, adjusitng for sex and age at the Fasted Visit. Unadjusted p-value<0.05 highlighted in red. FDR<0.10 highlighted in green. Positive ß group indicates higher in OVOB.
Metabolite	Super Pathway	t0			t60
		ß group	p-value group	FDR group	ß group	p-value group	FDR group
1-methyladenosine	Nucleotide	0.421403	0.00473813	0.029258	0.385633	0.0101401	0.087287
1-methylurate	Nucleotide	-0.0404861	0.786399	0.871033	-0.112841	0.452024	0.700916
1-Methylxanthine	Exogenous	-0.0446163	0.765494	0.863366	-0.0732709	0.623234	0.81449
2-acetylpyrrolidine	Nucleotide	0.480579	0.00118842	0.01129	0.377428	0.0112692	0.0927835
2-aminobutyrate	fatty acid intermediate	0.0270647	0.857911	0.921322	0.117043	0.439619	0.700916
2-hydroxy-3-methylbutyrate	fatty acid intermediate	0.0885011	0.557462	0.702516	0.0422383	0.778436	0.869278
2-hydroxybutanoate	fatty acid intermediate	-0.64689	1.33153e-05	0.000365011	-0.57404	8.51943e-05	0.00420888
2-piperidinone	Exogenous	0.0759019	0.616053	0.745908	0.0623273	0.68112	0.853993
3-hydroxybutanoate	fatty acid intermediate	0.255229	0.0796148	0.198341	-0.0160284	0.915114	0.944276
3-hydroxyphenyl-valerate	fatty acid intermediate	0.112512	0.455403	0.608024	0.190058	0.204818	0.498435
3-indolepropionate	Exogenous	-0.344736	0.0195005	0.0752599	-0.386193	0.0088463	0.087287
3-methoxytyrosine	amino acid	0.241835	0.0990509	0.233005	0.14433	0.32261	0.65083
3-Methyl-2-oxovalerate	amino acid	0.0501419	0.726711	0.831614	-0.146308	0.321918	0.65083
3,4-dihydroxybenzoate	Exogenous	-0.114159	0.449472	0.606664	-0.0752656	0.619252	0.813591
4-acetamidobutanoate	amino acid	0.136381	0.367144	0.549604	0.106965	0.480249	0.715314
5-hydroxy-L-tryptophan	amino acid	-0.0156848	0.915405	0.946047	0.0916936	0.529895	0.745348
5'-methylthioadenosine	Nucleotide	0.588833	8.00545e-05	0.0015219	0.494803	0.000979769	0.0201669
AC 10:0	acylcarnitine	-0.369374	0.0133768	0.0603801	0.054322	0.718276	0.866747
AC 10:1	acylcarnitine	-0.112548	0.453199	0.608024	-0.0478881	0.752078	0.867915
AC 11:0	acylcarnitine	0.101414	0.496043	0.651715	0.11247	0.449066	0.700916
AC 12:0	acylcarnitine	-0.434784	0.00371149	0.0261551	-0.0818123	0.584524	0.780418
AC 12:1	acylcarnitine	-0.155024	0.30168	0.500065	0.347829	0.0210162	0.140298
AC 14:0	acylcarnitine	-0.272601	0.0701962	0.180609	-0.130821	0.387807	0.689525
AC 14:1	acylcarnitine	-0.376434	0.0119902	0.0580702	-0.157978	0.296322	0.633822
AC 14:2	acylcarnitine	-0.371752	0.0130529	0.0603801	-0.048744	0.747755	0.867915
AC 16:0	acylcarnitine	-0.12559	0.406401	0.570347	-0.18556	0.218328	0.51359
AC 16:1	acylcarnitine	-0.280845	0.058668	0.168919	-0.0205068	0.891084	0.932617
AC 16:2	acylcarnitine	-0.341796	0.0221749	0.0842645	-0.330064	0.0284001	0.16702
AC 18:0	acylcarnitine	-0.285463	0.0572698	0.1684	-0.068194	0.64995	0.826718
AC 18:1	acylcarnitine	-0.281205	0.0620504	0.17334	-0.384138	0.00981833	0.087287
AC 18:2	acylcarnitine	-0.400608	0.00747255	0.0439457	-0.356825	0.0161202	0.120657
AC 2:0	acylcarnitine	-0.140906	0.344262	0.531455	-0.133087	0.377019	0.683969
AC 3:0	acylcarnitine	0.431242	0.00307071	0.0244666	0.316509	0.0331458	0.181934
AC 4:0, isomers	acylcarnitine	0.156246	0.283988	0.480445	0.110449	0.446908	0.700916
AC 5:0-OH	acylcarnitine	0.496904	0.000693234	0.00744473	0.393444	0.00832167	0.0856439
AC 5:0, isomers	acylcarnitine	0.597091	2.74709e-05	0.0006175	0.460383	0.00139416	0.024597
AC 5:1	acylcarnitine	0.308754	0.0351197	0.114139	0.262325	0.0741346	0.289201
AC 6:0	acylcarnitine	0.131958	0.376961	0.550943	0.33957	0.0234502	0.144805
AC 8:0	acylcarnitine	-0.227486	0.131141	0.291861	0.257108	0.0891422	0.320904
AC 8:1	acylcarnitine	-0.0307303	0.837261	0.907033	0.075108	0.616804	0.813591
AC 9:0	acylcarnitine	0.21302	0.148162	0.314661	0.192466	0.187736	0.473172
acetylsalicylic acid aspirin	Exogenous	-0.00543239	0.97127	0.972449	-0.134615	0.371787	0.683969
Adenosine Monophosphate	Nucleotide	0.153599	0.296914	0.495526	0.0883055	0.559742	0.75965
Ala-Leu	amino acid	0.0494003	0.729191	0.831614	-0.210279	0.14574	0.413111
Alpha-N-Phenylacetylglutamine	amino acid	-0.274922	0.0657161	0.177194	-0.299861	0.0443392	0.208664
Alpha-Tocopherol	Cofactors and Vitamins	0.147866	0.326287	0.514926	-0.0405689	0.788333	0.869278
Andosterone sulfate	Steroid	-0.13927	0.315479	0.509919	-0.212205	0.134049	0.392639
Aspartate	amino acid	-0.201192	0.182235	0.363	-0.117122	0.43999	0.700916
Benzylbutylphthalate	Exogenous	-0.209226	0.165082	0.336985	-0.133032	0.379204	0.683969
bilirubin	Cofactors and Vitamins	-0.142163	0.337953	0.524996	-0.017099	0.906899	0.941193
biliverdin	Cofactors and Vitamins	-0.213056	0.148925	0.314661	-0.153752	0.300232	0.633822
Bis 2-ethylhexyl phthalate	Exogenous	-0.0766352	0.609194	0.744906	-0.0947865	0.528494	0.745348
Brassinolide+HCOOH	Exogenous	-0.137228	0.363596	0.547611	0.20702	0.170539	0.446027
caffeine	Exogenous	0.021057	0.884524	0.937671	-0.0532079	0.714924	0.866747
carnitine	acylcarnitine	0.599995	4.74729e-05	0.000977708	0.506744	0.000558491	0.0153275
Chenodeoxycholate	bile acid	0.527566	0.000412903	0.00463577	0.257227	0.0857008	0.318691
Cholate	bile acid	-0.0275076	0.854642	0.921322	-0.112719	0.453109	0.700916
cholesterol	Steroid	0.359617	0.0164194	0.0664853	0.2426	0.104734	0.34741
choline	Lipid	0.220338	0.143821	0.311611	0.227804	0.132037	0.392639
cis-zeatin	Exogenous	-0.186309	0.210907	0.401471	-0.0135317	0.928668	0.947856
Citrate	TCA intermediate	-0.234224	0.116382	0.268658	-0.150247	0.319995	0.65083
cortisol	Steroid	-0.24125	0.106271	0.247632	-0.175071	0.247683	0.566461
cortisone	Steroid	-0.569039	9.26326e-05	0.00158535	-0.500936	0.000792115	0.0180294
creatine	amino acid	-0.181674	0.227789	0.426417	-0.0685152	0.646466	0.826718
deoxycholate	bile acid	0.309031	0.0383599	0.121473	0.253876	0.0909445	0.320904
DG 32:0	Lipid	0.565609	0.000153483	0.00210613	0.488236	0.00114247	0.0217069
DG 32:1	Lipid	0.643132	1.54648e-05	0.00038285	0.667967	7.119e-06	0.000586213
DG 34:1	Lipid	0.355077	0.0184177	0.0722092	0.323556	0.0321321	0.181934
DG 34:2	Lipid	0.577442	0.000102695	0.00158535	0.609721	4.4465e-05	0.00274787
DG 36:2	Lipid	0.0439543	0.771306	0.865966	0.191404	0.205831	0.498435
DG 36:3	Lipid	-0.0219457	0.883111	0.937671	0.356368	0.0179161	0.126437
DHA	fatty acid	0.0165437	0.911503	0.945971	0.269536	0.0748521	0.289201
diethylphthalate	Exogenous	0.234263	0.119153	0.272506	0.195491	0.193461	0.482677
dUMP	Nucleotide	-0.194543	0.196483	0.385169	0.0775366	0.608882	0.808569
Edetate	Exogenous	-0.192497	0.202386	0.393618	-0.0363812	0.809579	0.884805
EPA	fatty acid	0.181583	0.227883	0.426417	0.303251	0.044774	0.208664
epibrassinolide	Exogenous	-0.128896	0.39412	0.562704	0.114019	0.451953	0.700916
FA 10:0-COOH	fatty acid intermediate	-0.812933	3.20513e-08	3.96435e-06	-0.387282	0.0102483	0.087287
FA 10:0-OH	fatty acid intermediate	-0.417547	0.00455428	0.0288438	-0.277077	0.0616316	0.258017
FA 11:0-COOH	fatty acid intermediate	-0.365013	0.0153431	0.0653405	-0.0429204	0.775069	0.869278
FA 12:0	fatty acid	-0.368388	0.0115124	0.0568712	0.133246	0.379368	0.683969
FA 12:0-NH2	fatty acid intermediate	-0.304937	0.0430619	0.134637	-0.0143975	0.924136	0.947144
FA 12:0-OH	fatty acid intermediate	-0.207258	0.168222	0.338414	-0.0188078	0.901174	0.939198
FA 12:1	fatty acid	-0.133451	0.370889	0.550943	0.260066	0.085197	0.318691
FA 12:2	fatty acid	-0.187648	0.208944	0.401471	0.164072	0.278807	0.620407
FA 14:0	fatty acid	-0.107198	0.465249	0.617831	0.259414	0.0864466	0.318691
FA 14:0-OH	fatty acid intermediate	-0.216657	0.14905	0.314661	-0.0584413	0.698847	0.866747
FA 14:1	fatty acid	0.0318727	0.828851	0.901878	0.200167	0.180803	0.460396
FA 14:2	fatty acid	-0.355781	0.0169711	0.0676105	0.092247	0.540151	0.745348
FA 15:0	fatty acid	-0.135451	0.358214	0.547611	0.0537486	0.722874	0.866747
FA 16:0	fatty acid	-0.0904492	0.545176	0.690556	0.15903	0.292724	0.633822
FA 16:0-COOH	fatty acid intermediate	-0.686287	3.44999e-06	0.00017043	-0.412937	0.00533409	0.0731956
FA 16:0-OH	fatty acid intermediate	0.086102	0.568475	0.709158	-0.0249282	0.866054	0.922049
FA 16:1	fatty acid	0.0850488	0.560401	0.702635	0.317062	0.0328225	0.181934
FA 17:0	fatty acid	-0.0577704	0.699881	0.807807	0.0298131	0.843318	0.910772
FA 18:0	fatty acid	0.0841089	0.576237	0.715228	0.178135	0.237208	0.552739
FA 18:1	fatty acid	-0.0618081	0.676028	0.791369	0.284308	0.0596342	0.258017
FA 18:2	fatty acid	-0.174386	0.240721	0.440706	0.226204	0.134165	0.392639
FA 18:3	fatty acid	-0.00842065	0.954078	0.962986	0.312438	0.0387413	0.191382
FA 18:4	fatty acid	0.311928	0.0323607	0.109494	0.408186	0.00671657	0.0759342
FA 19:1	fatty acid	-0.171721	0.250589	0.451792	0.223465	0.137794	0.395758
FA 20:0	fatty acid	-0.690882	2.62578e-06	0.00017043	-0.0985889	0.51311	0.741546
FA 20:1	fatty acid	-0.392968	0.00858187	0.0471049	0.122498	0.413648	0.700916
FA 20:2	fatty acid	-0.166764	0.262383	0.465035	0.171231	0.254068	0.575733
FA 20:3	fatty acid	-0.075475	0.612742	0.745553	0.363581	0.0158417	0.120657
FA 20:4	fatty acid	-0.13106	0.385349	0.553378	0.252185	0.0923127	0.321144
FA 22:0	fatty acid	-0.494359	0.000805697	0.00829196	-0.276296	0.0660299	0.271823
FA 22:1	fatty acid	-0.449476	0.002743	0.0241971	0.106377	0.4793	0.715314
FA 22:4	fatty acid	-0.0971216	0.517844	0.672662	0.206291	0.171549	0.446027
FA 22:5	fatty acid	-0.011599	0.937981	0.957926	0.177279	0.241053	0.55645
FA 23:0	fatty acid	-0.282553	0.0611168	0.17334	-0.165553	0.271664	0.610009
FA 24:0	fatty acid	-0.574297	9.91659e-05	0.00158535	-0.149627	0.317262	0.65083
FA 24:1	fatty acid	-0.188964	0.2113	0.401471	0.141666	0.34565	0.666996
FA 26:0	fatty acid	-0.167219	0.267495	0.466481	-0.0830766	0.580448	0.779189
FA 8:0-NH2	fatty acid intermediate	-0.198273	0.187483	0.370467	-0.192019	0.203522	0.498435
FA 9:0-COOH	fatty acid intermediate	-0.324742	0.0302111	0.10372	-0.0442872	0.769702	0.869278
Gamma-GlutamylLeucine	amino acid	0.2808	0.0588139	0.168919	0.292283	0.046621	0.213248
gamma-glutamyltyrosine	amino acid	0.807994	2.92912e-08	3.96435e-06	0.799381	5.72082e-08	1.41284e-05
gibberellic acid	Exogenous	-0.148119	0.327301	0.514926	-0.103657	0.491723	0.72295
Gibberellin A3	Exogenous	-0.223048	0.136748	0.298909	-0.0487539	0.747096	0.867915
Glu-Phe	amino acid	0.423327	0.00422225	0.0281864	0.5379	0.000253679	0.00783234
glucose	carbohydrate	0.407045	0.00664197	0.0400138	-0.0464658	0.758986	0.867915
Glutamate	amino acid	0.694019	2.92793e-06	0.00017043	0.502843	0.000802927	0.0180294
glutamine	amino acid	0.127127	0.397968	0.562799	0.132113	0.371724	0.683969
glycochenodeoxycholate	bile acid	-0.251205	0.0942399	0.22382	-0.118785	0.430502	0.700916
Glycocholate	bile acid	-0.446134	0.00286753	0.0244234	-0.33984	0.023223	0.144805
Glycodeoxycholate	bile acid	-0.167265	0.268179	0.466481	-0.121987	0.419878	0.700916
Glycohyocholate	bile acid	-0.433069	0.00381208	0.0261551	-0.345504	0.0209365	0.140298
guanine	Nucleotide	0.00522471	0.972449	0.972449	0.139662	0.351643	0.673301
hippurate	Exogenous	-0.226234	0.13116	0.291861	-0.116424	0.432134	0.700916
Histidine	amino acid	0.310466	0.0371043	0.119023	0.0927593	0.537842	0.745348
Hyocholate	bile acid	-0.0119161	0.936809	0.957926	-0.106166	0.480737	0.715314
Hyodeoxycholate	bile acid	0.445604	0.00298144	0.0244666	0.390631	0.00944178	0.087287
Ile-Pro	amino acid	0.116007	0.424226	0.58845	0.121989	0.388032	0.689525
ile-val	amino acid	0.0287053	0.812219	0.887691	-0.120296	0.361201	0.683969
Indole lactate	carbohydrate	0.307273	0.0293367	0.10372	0.251988	0.0724307	0.289201
Indole-3-lactate	carbohydrate	0.347622	0.0145019	0.0628415	0.285368	0.042923	0.207882
Indole-3-methyl acetate	amino acid	0.131554	0.382905	0.553085	-0.046811	0.756206	0.867915
indoleacetate	Exogenous	0.0611474	0.683358	0.796177	-0.124736	0.408491	0.700916
Indoleacrylic acid	amino acid	-0.211936	0.159956	0.329243	-0.244748	0.105489	0.34741
Ketoleucine	amino acid	-0.0109783	0.938535	0.957926	-0.131612	0.375024	0.683969
kynurenine	amino acid	0.431694	0.00336079	0.025155	0.426372	0.00408129	0.0592987
L-gamma-glutamylisoleucine	amino acid	0.271036	0.0697857	0.180609	0.15197	0.299107	0.633822
Lactate	carbohydrate	-0.0172618	0.907242	0.945971	-0.152994	0.312255	0.65083
lenticin	Exogenous	-0.107512	0.474848	0.627205	-0.107346	0.476669	0.715314
Leu-Ile	amino acid	0.324261	0.0296831	0.10372	0.109851	0.455261	0.700916
Leu-Pro	amino acid	0.114261	0.42883	0.58845	0.114812	0.415011	0.700916
leucine+isoleucine	amino acid	0.095805	0.522879	0.672662	0.144442	0.333713	0.65083
Lithocholate glycine conjugate	bile acid	-0.149074	0.318034	0.510093	-0.0297285	0.8444	0.910772
lysine	amino acid	0.336227	0.022762	0.0851849	0.328739	0.0263775	0.158908
m-hydroxybenzoic acid	Exogenous	0.0789294	0.598813	0.735855	0.00868947	0.953923	0.965652
Malate	TCA intermediate	-0.276187	0.0659993	0.177194	-0.0708957	0.638242	0.825371
maleic acid	TCA intermediate	-0.276698	0.0658618	0.177194	0.00698641	0.963028	0.967446
mesobilirubinogen	bile acid	-0.151364	0.315861	0.509919	-0.0495997	0.741696	0.867915
methionine	amino acid	0.131965	0.376242	0.550943	0.232857	0.110692	0.355078
methyl-3-hydroxybenzoate	Exogenous	-0.0805211	0.590692	0.729505	-0.0988171	0.509776	0.741546
MG 14:0	Lipid	0.426922	0.00436984	0.028404	0.471673	0.00151854	0.0250053
MG 16:0	Lipid	-0.0905595	0.545155	0.690556	0.118294	0.433606	0.700916
MG 18:1	Lipid	0.555426	0.000202688	0.00263494	0.458778	0.00227593	0.0351346
monoethylhexyl phthalate	Exogenous	0.0520716	0.730608	0.831614	-0.00318413	0.983246	0.983246
N 2-acetyllysine	amino acid	-0.0610504	0.648269	0.766136	-0.292415	0.0368587	0.189669
N-acetylmethionine	amino acid	-0.38903	0.0091563	0.0481193	-0.407147	0.00613816	0.0758062
N-Acetylphenylalanine	amino acid	0.0411269	0.782729	0.870874	-0.0936448	0.531998	0.745348
N-acetylserotonin	amino acid	0.168221	0.263583	0.465035	0.127542	0.398248	0.700916
N-undecanoylglycine	fatty acid intermediate	-0.0365423	0.808765	0.887691	0.0873994	0.558838	0.75965
N2,N2-dimethylguanosine	Nucleotide	0.294341	0.0507343	0.156642	0.202589	0.178642	0.459631
oleamide	fatty acid	0.117679	0.435959	0.591658	0.119078	0.428114	0.700916
p-hydroxyphenyllactate	carbohydrate	0.131158	0.381036	0.553085	0.053728	0.72172	0.866747
pantothenate	Cofactors and Vitamins	0.265577	0.0675288	0.177443	0.309337	0.0382663	0.191382
paraxanthine	Exogenous	0.0713253	0.629571	0.747616	0.0486848	0.741736	0.867915
LPC 14:0	Lipid	0.26212	0.0803001	0.198341	0.123249	0.415273	0.700916
LPC 15:0	Lipid	-0.0942281	0.532792	0.681864	0.083711	0.577114	0.778946
LPC 16:0	Lipid	-0.357259	0.0163157	0.0664853	-0.35701	0.0168606	0.122487
LPC 16:1	Lipid	-0.0431904	0.77531	0.866523	-0.0502944	0.74011	0.867915
LPC 17:0	Lipid	-0.37584	0.0122928	0.058391	-0.400078	0.0070708	0.0759342
LPC 18:1	Lipid	-0.669571	5.38333e-06	0.000221477	-0.668625	4.70425e-06	0.00058045
LPC 18:2	Lipid	-0.646498	8.76137e-06	0.000309103	-0.552052	0.000192054	0.00677676
LPC 20:0	Lipid	-0.648028	1.31377e-05	0.000365011	-0.404408	0.00692055	0.0759342
LPC 20:3	Lipid	-0.117729	0.433539	0.591625	-0.0989366	0.513378	0.741546
LPC 20:4	Lipid	-0.0371348	0.80521	0.887691	0.0692855	0.646824	0.826718
PC 28:0	Lipid	0.249183	0.0916286	0.219731	0.11421	0.45084	0.700916
PC 32:0	Lipid	0.065819	0.660784	0.777207	0.0409913	0.786325	0.869278
PC 32:1	Lipid	0.314984	0.034488	0.114139	0.255084	0.0904539	0.320904
PC 32:2	Lipid	0.36476	0.0135742	0.0603801	0.214505	0.155941	0.42327
PC 33:2	Lipid	0.137457	0.360049	0.547611	0.0943181	0.532931	0.745348
PC 34:1	Lipid	-0.207941	0.168522	0.338414	-0.112325	0.4581	0.700916
PC 34:2	Lipid	0.275367	0.0668042	0.177426	-0.0215624	0.886123	0.931372
PC 34:3	Lipid	0.366815	0.0136894	0.0603801	0.268513	0.0749346	0.289201
PC 34:4	Lipid	0.38952	0.00857859	0.0471049	0.282405	0.0614362	0.258017
PC 35:2	Lipid	-0.169031	0.263414	0.465035	-0.0569239	0.706087	0.866747
PC 36:2	Lipid	0.00842793	0.955188	0.962986	0.0391175	0.796325	0.874188
PC 36:3	Lipid	0.133617	0.374295	0.550943	0.0231201	0.878662	0.927477
PC 36:4	Lipid	-0.0735525	0.626688	0.747616	-0.00686571	0.963529	0.967446
PC 38:6	Lipid	0.0204242	0.889609	0.939031	0.0713372	0.636454	0.825371
PC 40:6	Lipid	0.381709	0.00909805	0.0481193	0.29423	0.0508255	0.224177
PC 40:8	Lipid	0.286091	0.0564343	0.1684	0.16008	0.288567	0.633822
LPE 18:0	Lipid	-0.16119	0.279695	0.480445	-0.186077	0.209478	0.502341
LPE 18:2	Lipid	-0.468244	0.00178657	0.0163438	-0.147442	0.328945	0.65083
Phe-Phe	amino acid	0.18154	0.22965	0.426493	0.316398	0.0343485	0.184436
phe-trp	amino acid	-0.0255755	0.865013	0.924927	0.0544207	0.718081	0.866747
Phenylalanine	amino acid	0.150062	0.320773	0.511167	0.0319802	0.832061	0.90537
pipecolate	amino acid	0.09662	0.522287	0.672662	0.111809	0.45971	0.700916
piperine	Exogenous	0.263436	0.0770106	0.196099	0.223337	0.135119	0.392639
Pregnenolone sulfate	Steroid	-0.130369	0.363464	0.547611	-0.065148	0.655081	0.826718
proline	amino acid	0.318071	0.0302342	0.10372	0.301515	0.0356695	0.187455
pyridoxamine	Cofactors and Vitamins	0.568549	0.000128839	0.00187195	0.563409	0.000125131	0.00515123
rosmarinate	Exogenous	-0.382088	0.0100073	0.0504448	-0.407032	0.00609299	0.0758062
S-Allylcysteine	amino acid	-0.173805	0.246031	0.446835	-0.144899	0.332807	0.65083
sebacate	Exogenous	-0.212909	0.158563	0.329119	-0.157049	0.299867	0.633822
Serine	amino acid	-0.147181	0.330099	0.516041	-0.217383	0.148871	0.41316
serotonin	amino acid	0.153258	0.310771	0.508347	0.136883	0.366503	0.683969
SM d32:1	Lipid	0.312078	0.034926	0.114139	0.118378	0.434802	0.700916
SM d32:2	Lipid	0.524799	0.000230079	0.00284148	0.0482324	0.750506	0.867915
SM d34:2	Lipid	0.276587	0.05673	0.1684	0.096663	0.522919	0.745348
SM d35:1	Lipid	0.157006	0.293953	0.49392	0.0936055	0.53609	0.745348
SM d36:1	Lipid	0.377331	0.00957956	0.0492948	0.218878	0.147181	0.413111
SM d36:2	Lipid	0.465496	0.000990546	0.00978659	0.245756	0.102722	0.34741
SM d36:3	Lipid	0.524015	0.000322502	0.00379324	0.235589	0.118393	0.374911
SM d38:1	Lipid	0.160311	0.283721	0.480445	0.0507577	0.737628	0.867915
SM d40:1	Lipid	0.0452912	0.763572	0.863366	-0.0417817	0.782711	0.869278
SM d40:2	Lipid	0.0963837	0.510355	0.666973	0.0563705	0.710073	0.866747
SM d42:1	Lipid	0.0745762	0.622186	0.747616	0.0560401	0.711045	0.866747
SM d42:2	Lipid	0.17586	0.240872	0.440706	0.0674188	0.656019	0.826718
sn-glycero-3-phosphocholine	Lipid	-0.245129	0.0889057	0.215291	-0.228495	0.126814	0.386703
spermidine	amino acid	0.11928	0.428642	0.58845	0.0882087	0.558592	0.75965
spermine	amino acid	0.153497	0.303683	0.500065	0.148416	0.326523	0.65083
sphingosine-1P C18	Lipid	0.223846	0.136074	0.298909	0.212263	0.158923	0.426675
Succinate	TCA intermediate	0.07335	0.62652	0.747616	0.216305	0.151833	0.416696
Taurine	bile acid	0.124574	0.409869	0.571964	0.0422788	0.779299	0.869278
Tauro-alpha-muricholate	bile acid	-0.327656	0.0295373	0.10372	-0.122483	0.418208	0.700916
Tauro-alpha/beta-muricholate	bile acid	-0.36076	0.0163509	0.0664853	-0.345163	0.0219054	0.142385
Taurochenodeoxycholate	bile acid	-0.229082	0.129172	0.291861	-0.0418733	0.78081	0.869278
Taurocholate	bile acid	-0.43362	0.0037749	0.0261551	-0.244479	0.10296	0.34741
theobromine	Exogenous	0.0603192	0.689285	0.799312	0.00990748	0.947743	0.963344
theophylline	Exogenous	0.0103924	0.943522	0.959053	-0.0268841	0.85517	0.918379
Threonine	amino acid	0.327183	0.0288561	0.10372	0.296605	0.0480785	0.215916
thyroxine	Cofactors and Vitamins	-0.0166572	0.910497	0.945971	0.0227577	0.877821	0.927477
Tryptophan	amino acid	0.435606	0.00333966	0.025155	0.240416	0.109598	0.355078
Tyrosine	amino acid	0.265009	0.0778387	0.196185	0.207528	0.168843	0.446027
urate	Nucleotide	0.380684	0.00825471	0.0471049	0.360585	0.0125086	0.0996656
Uridine	Nucleotide	0.158079	0.282016	0.480445	-0.0155826	0.917515	0.944276
urobilin	Cofactors and Vitamins	-0.280486	0.0624585	0.17334	-0.233611	0.120576	0.37699
urobilinogen	Cofactors and Vitamins	-0.0190984	0.899303	0.945225	0.0265344	0.860554	0.920159
Ursodeoxycholate	bile acid	0.214919	0.15497	0.324387	0.187872	0.214911	0.510415
valine	amino acid	-0.125856	0.398744	0.562799	-0.103365	0.488642	0.722721
xanthosine	Nucleotide	0.286779	0.0564495	0.1684	0.226527	0.126246	0.386703
