# Supplementary material for: Comparing the Fasting and Random-Fed Metabolome Response to an Oral Glucose Tolerance Test in Children and Adolescents: Implications of Sex, Obesity, and Insulin Resistance
Source: Nutrients. 2021 Sep 25;13(10):3365. doi: 10.3390/nu13103365 (PMC8538092; doi:10.3390/nu13103365)
Supplement: Supplementary file 1 [file nutrients-13-03365-s001.zip › nutrients-1305571-supplementary/Supplementary Files/Table S3_MLR_sex differences.xlsx]

## Sheet: Sheet1
Table S3. Metabolites associated with sex at the Fasted Visit. Average metabolite values are reported for males and females at t0 and t60 during the Fasted Visit (mean peak intensity). Paired t-tests distingushed metabolites that significantly differed between males and females at t0 and t60 (FDR<0.05, highlighted in red).
Metabolite	Super Pathway	Ionization Mode	Peak Intensity Values				Paired t-test
			males, t0, Fasted Visit	males, t60, Fasted Visit	females, t0, Fasted Visit	females, t60, Fasted Visit	males vs. females at t0 Fasted Visit		males vs. females at t60 Fasted Visit
			mean	mean	mean	mean	p-value	FDR	p-value	FDR
1-methyladenosine	Nucleotide	P	18778.1	17525.7	17685.2	16601.8	0.0506654	0.170735	0.080864	0.301402
1-methylurate	Nucleotide	P	30782.1	28778.7	31399	28545.2	0.81854	0.91734	0.925279	0.957891
1-Methylxanthine	Exogenous	N	31392	30546.3	35806.1	30118.9	0.439222	0.688709	0.934528	0.957891
2-acetylpyrrolidine	Nucleotide	P	3.59076e+06	3.80514e+06	4.26014e+06	3.9651e+06	0.0943756	0.273134	0.639574	0.878435
2-aminobutyrate	fatty acid intermediate	P	46173.5	47575.1	46484.9	48128.8	0.737395	0.869177	0.459837	0.783702
2-hydroxy-3-methylbutyrate	fatty acid intermediate	P	371996	367421	354347	349438	0.0181575	0.0886694	0.00384622	0.0474162
2-hydroxybutanoate	fatty acid intermediate	N	608354	247799	626190	242690	0.7337	0.869177	0.809956	0.92318
2-piperidinone	Exogenous	P	2.19639e+06	2.2883e+06	2.14288e+06	2.23524e+06	0.826931	0.91734	0.843351	0.935733
3-hydroxybutanoate	fatty acid intermediate	N	1.62447e+06	1.70621e+06	1.47916e+06	1.56433e+06	0.0111303	0.0608458	0.0283004	0.154709
3-hydroxyphenyl-valerate	fatty acid intermediate	P	45875.1	45579.8	46035.3	45757.6	0.939418	0.964843	0.932481	0.957891
3-indolepropionate	Exogenous	P	183479	175078	183542	172247	0.996963	0.996963	0.856872	0.935733
3-methoxytyrosine	amino acid	P	19101.6	18755.6	19376.3	19191.1	0.680304	0.845227	0.470607	0.79294
3-Methyl-2-oxovalerate	amino acid	N	703994	623167	644739	575094	2.66123e-07	1.30933e-05	0.000169762	0.00417615
3,4-dihydroxybenzoate	Exogenous	N	137483	128011	152201	143336	0.188333	0.418622	0.151502	0.415873
4-acetamidobutanoate	amino acid	P	40546.3	40441.2	37594.2	36957.1	0.515377	0.737109	0.431294	0.768828
5-hydroxy-L-tryptophan	amino acid	P	32041.6	30511.6	30647.6	31465.8	0.31105	0.570795	0.563122	0.839564
5'-methylthioadenosine	Nucleotide	P	20915.5	20045.8	22407.1	22052.9	0.531069	0.752173	0.461938	0.783702
AC 10:0	acylcarnitine	P	2.32312e+06	1.10777e+06	2.41172e+06	1.09678e+06	0.702432	0.859693	0.864617	0.936766
AC 10:1	acylcarnitine	P	1.16191e+06	784078	1.22645e+06	800646	0.431698	0.688709	0.662439	0.878435
AC 11:0	acylcarnitine	P	226355	138097	210120	121267	0.140618	0.337413	0.00463222	0.0542632
AC 12:0	acylcarnitine	P	778019	462956	793754	452066	0.781385	0.89622	0.744897	0.920483
AC 12:1	acylcarnitine	P	1.01111e+06	587912	1.14833e+06	610397	0.0364039	0.129788	0.389468	0.725826
AC 14:0	acylcarnitine	P	320276	235224	343551	244982	0.234729	0.469458	0.453316	0.783702
AC 14:1	acylcarnitine	P	1.09127e+06	635636	1.21349e+06	661657	0.134661	0.337413	0.441409	0.775618
AC 14:2	acylcarnitine	P	632336	306803	694772	319521	0.254644	0.493248	0.424305	0.768828
AC 16:0	acylcarnitine	P	863700	595515	877365	574192	0.630619	0.807981	0.28854	0.593957
AC 16:1	acylcarnitine	P	370376	222837	430474	246069	0.0100948	0.057223	0.0565995	0.235991
AC 16:2	acylcarnitine	P	160481	81427.1	184896	87064.5	0.180212	0.410483	0.393739	0.72827
AC 18:0	acylcarnitine	P	301463	266651	298875	234435	0.894056	0.948008	0.224082	0.516359
AC 18:1	acylcarnitine	P	1.43757e+06	936351	1.49719e+06	921742	0.297457	0.558583	0.66483	0.878435
AC 18:2	acylcarnitine	P	874127	648994	893407	631910	0.556398	0.76041	0.380704	0.718261
AC 2:0	acylcarnitine	P	1.47037e+06	1.00187e+06	1.55647e+06	1.21825e+06	0.57991	0.775315	0.066995	0.265819
AC 3:0	acylcarnitine	P	678758	654522	595852	602687	0.014568	0.0734553	0.115265	0.363527
AC 4:0, isomers	acylcarnitine	P	1.01292e+06	907120	865982	777566	0.000373432	0.00540378	6.18996e-05	0.00217533
AC 5:0-OH	acylcarnitine	P	157039	149661	134725	133898	0.00187522	0.0177424	0.0322424	0.165243
AC 5:0, isomers	acylcarnitine	P	1.0862e+06	1.01933e+06	895404	849787	5.63343e-07	2.30971e-05	8.51515e-07	6.98242e-05
AC 5:1	acylcarnitine	P	83812.3	83119.1	66732.6	67015.2	7.93658e-05	0.00177491	0.000144217	0.00394193
AC 6:0	acylcarnitine	P	352193	202286	377793	201279	0.24063	0.477114	0.929528	0.957891
AC 8:0	acylcarnitine	P	1.67365e+06	1.04212e+06	1.66626e+06	1.02004e+06	0.963498	0.975393	0.675042	0.878435
AC 8:1	acylcarnitine	P	2.2544e+06	1.9704e+06	2.20383e+06	2.87791e+06	0.902802	0.948895	0.112204	0.359124
AC 9:0	acylcarnitine	P	167602	154899	128164	106729	0.000298442	0.00489445	1.12061e-05	0.000689175
acetylsalicylic acid aspirin	Exogenous	N	10969.7	12853.7	10176.1	12304.1	0.305885	0.566296	0.341699	0.672463
Adenosine Monophosphate	Nucleotide	N	42980.7	19519	40716	22664.1	0.491706	0.72155	0.237436	0.521511
Ala-Leu	amino acid	P	11384	9252.71	10869.4	8405.09	0.42687	0.68634	0.0201237	0.130274
Alpha-N-Phenylacetylglutamine	amino acid	N	552206	487939	513378	440671	0.351081	0.612525	0.193667	0.47729
Alpha-Tocopherol	Cofactors and Vitamins	N	16689.4	6730.81	17617.2	7264.18	0.313241	0.570795	0.536698	0.825173
Andosterone sulfate	Steroid	N	6.62773e+06	6.15543e+06	5.30684e+06	4.83782e+06	0.0314199	0.118505	0.0235762	0.136773
Aspartate	amino acid	N	122917	125580	120967	126690	0.469571	0.72155	0.578993	0.847811
Benzylbutylphthalate	Exogenous	P	4.18147e+06	4.20224e+06	4.28984e+06	4.26065e+06	0.259615	0.498947	0.457597	0.783702
bilirubin	Cofactors and Vitamins	P	1.62453e+06	1.17962e+06	1.38144e+06	888061	0.0317941	0.118505	0.000400433	0.0073198
biliverdin	Cofactors and Vitamins	P	471732	439490	406020	362542	0.028088	0.113273	0.0452889	0.210209
Bis 2-ethylhexyl phthalate	Exogenous	P	2.1815e+06	1.94378e+06	2.43271e+06	2.11902e+06	0.0183827	0.0886694	0.0523807	0.226064
Brassinolide+HCOOH	Exogenous	N	292635	294129	290505	294285	0.319851	0.575844	0.962017	0.965943
caffeine	Exogenous	P	444193	368188	745187	673589	0.0146313	0.0734553	0.00644344	0.0660453
carnitine	acylcarnitine	P	6.87916e+06	7.07118e+06	6.56247e+06	6.73857e+06	0.0251758	0.10497	0.0155765	0.1127
Chenodeoxycholate	bile acid	N	446083	353524	382779	298611	0.135397	0.337413	0.0871616	0.31532
Cholate	bile acid	N	210124	127228	154433	92683.4	0.209656	0.433406	0.119263	0.370055
cholesterol	Steroid	P	1.47365e+06	808195	1.52199e+06	772344	0.16951	0.397139	0.43668	0.772829
choline	Lipid	P	2.45875e+06	2.40111e+06	2.40808e+06	2.38081e+06	0.388939	0.647508	0.67659	0.878435
cis-zeatin	Exogenous	P	6.1637e+06	6.29157e+06	6.5675e+06	6.56499e+06	0.000332435	0.00511119	0.0302695	0.158432
Citrate	TCA intermediate	N	3.18119e+06	3.27062e+06	3.0246e+06	3.19838e+06	0.0959152	0.274362	0.381659	0.718261
cortisol	Steroid	P	1.60164e+06	1.40487e+06	1.5527e+06	1.45213e+06	0.551182	0.76041	0.478343	0.796061
cortisone	Steroid	P	400149	323035	367529	297423	0.0141331	0.0734553	0.0296746	0.158432
creatine	amino acid	P	7.6642e+06	8.33415e+06	7.62847e+06	8.39232e+06	0.830759	0.91734	0.650682	0.878435
deoxycholate	bile acid	P	1.28487e+06	970764	1.03723e+06	834383	0.0420964	0.145855	0.0920807	0.319068
DG 32:0	Lipid	P	914488	579004	971292	591465	0.543762	0.760031	0.84853	0.935733
DG 32:1	Lipid	P	302440	318113	320049	310323	0.495699	0.72155	0.767648	0.920483
DG 34:1	Lipid	P	7.35204e+06	4.02348e+06	7.50737e+06	4.18238e+06	0.775153	0.895247	0.674618	0.878435
DG 34:2	Lipid	P	2.10278e+06	2.29439e+06	2.24974e+06	2.36003e+06	0.343447	0.607827	0.709581	0.895163
DG 36:2	Lipid	P	1.05089e+07	5.51348e+06	9.91041e+06	5.31887e+06	0.56746	0.771245	0.689179	0.878435
DG 36:3	Lipid	P	9.86643e+06	6.71506e+06	1.01052e+07	6.79434e+06	0.745526	0.869191	0.87203	0.936766
DHA	fatty acid	N	1.67055e+06	902231	1.86993e+06	687905	0.00953469	0.055846	0.290094	0.593957
diethylphthalate	Exogenous	P	1.11359e+07	1.05073e+07	1.12253e+07	1.0702e+07	0.912114	0.948895	0.806713	0.92318
dUMP	Nucleotide	P	598610	664923	584480	674528	0.394022	0.650533	0.499493	0.808382
Edetate	Exogenous	N	5.66401e+07	5.77903e+07	5.51723e+07	5.75245e+07	0.274103	0.518687	0.790338	0.92318
EPA	fatty acid	N	317689	120118	339127	104735	0.192419	0.418622	0.112409	0.359124
epibrassinolide	Exogenous	P	1.70835e+06	1.74545e+06	1.70531e+06	1.74724e+06	0.82166	0.91734	0.89244	0.950391
FA 10:0-COOH	fatty acid intermediate	N	18363.5	14610.5	15921	14494.8	0.102564	0.28602	0.856978	0.935733
FA 10:0-OH	fatty acid intermediate	N	130115	83548.6	107741	67890.7	0.00790742	0.0498775	0.00499843	0.0558915
FA 11:0-COOH	fatty acid intermediate	N	10985	12330.3	11045	12164.5	0.848825	0.928048	0.675058	0.878435
FA 12:0	fatty acid	N	133166	29394.8	159449	31280.4	0.0529614	0.17482	0.575943	0.847811
FA 12:0-NH2	fatty acid intermediate	P	265204	337431	269633	378623	0.733644	0.869177	0.0738539	0.280056
FA 12:0-OH	fatty acid intermediate	N	81140	20100.2	85253.9	20519.5	0.442342	0.688709	0.798853	0.92318
FA 12:1	fatty acid	N	15043.8	4322.87	15652.1	4488.11	0.553063	0.76041	0.50037	0.808382
FA 12:2	fatty acid	N	15948.5	5942.81	15783.1	5870.44	0.841649	0.924311	0.798351	0.92318
FA 14:0	fatty acid	N	670549	110403	795251	112955	0.0047909	0.0327378	0.843285	0.935733
FA 14:0-OH	fatty acid intermediate	N	60446.3	19373.1	66936.2	19904.4	0.0672723	0.21775	0.652808	0.878435
FA 14:1	fatty acid	N	219547	39333.4	263199	45833.9	0.00397086	0.0293218	0.136769	0.397333
FA 14:2	fatty acid	N	90498.7	20121.4	95638.1	22222.3	0.555333	0.76041	0.172672	0.446265
FA 15:0	fatty acid	N	92729.2	26547.5	100620	24695.1	0.160766	0.380274	0.292149	0.593957
FA 16:0	fatty acid	N	8.29679e+06	2.1711e+06	9.82582e+06	1.62555e+06	0.374928	0.636085	0.287592	0.593957
FA 16:0-COOH	fatty acid intermediate	N	57947	33351.4	51508	31325.9	0.121857	0.329416	0.274013	0.593957
FA 16:0-OH	fatty acid intermediate	N	263802	211056	281319	173897	0.364887	0.627708	0.0943659	0.322417
FA 16:1	fatty acid	P	373292	117652	454010	134146	0.000128346	0.0024287	0.0474754	0.216277
FA 17:0	fatty acid	N	149483	28200.2	162478	26496.1	0.194873	0.418622	0.542768	0.827605
FA 18:0	fatty acid	N	7.61449e+06	771033	4.66851e+06	573959	0.491434	0.72155	0.0498	0.218764
FA 18:1	fatty acid	P	929214	413231	1.01281e+06	425134	0.00587776	0.0380508	0.518142	0.808382
FA 18:2	fatty acid	P	3.47814e+06	1.82751e+06	3.86276e+06	1.83368e+06	0.00095941	0.0107279	0.93188	0.957891
FA 18:3	fatty acid	N	2.75706e+06	486410	3.11212e+06	488866	0.0316332	0.118505	0.959561	0.965943
FA 18:4	fatty acid	N	55798.4	15273.6	61238.2	14600.5	0.0532989	0.17482	0.545008	0.827605
FA 19:1	fatty acid	N	83897.5	19149.6	90286.3	18483.8	0.232085	0.467974	0.683068	0.878435
FA 20:0	fatty acid	N	23362.1	9987.58	20191.6	8518.66	0.0270565	0.110932	0.0118678	0.0941764
FA 20:1	fatty acid	N	213581	42140.3	222086	35328.9	0.576999	0.775315	0.139277	0.397333
FA 20:2	fatty acid	N	302414	58962.6	347010	60069.3	0.0308625	0.118505	0.853429	0.935733
FA 20:3	fatty acid	N	850707	214905	922485	206559	0.176555	0.405912	0.560583	0.839564
FA 20:4	fatty acid	N	3.16901e+06	1.43962e+06	3.31032e+06	1.33407e+06	0.306168	0.566296	0.0891747	0.317927
FA 22:0	fatty acid	N	9320.12	7129.65	7608.22	6132.22	0.00395064	0.0293218	0.040311	0.194441
FA 22:1	fatty acid	N	16378.6	9269.53	15789.5	8398.26	0.422313	0.685755	0.0357235	0.175759
FA 22:4	fatty acid	N	363430	95165.8	401965	92813.7	0.0808796	0.250017	0.75646	0.920483
FA 22:5	fatty acid	N	444643	121194	497074	115406	0.0872654	0.260186	0.502255	0.808382
FA 23:0	fatty acid	N	31324.8	14478.6	29123.6	12380.3	0.320694	0.575844	0.120343	0.370055
FA 24:0	fatty acid	N	22154	13229.8	19194.9	10969.4	0.00579147	0.0380508	0.0102422	0.0868824
FA 24:1	fatty acid	N	28715.8	11854.3	28163.6	9887.17	0.623742	0.803353	0.0493597	0.218764
FA 26:0	fatty acid	N	37367.6	18639.9	32689.1	14964.2	0.0360367	0.129788	0.016321	0.114713
FA 8:0-NH2	fatty acid intermediate	P	60282.3	53413.3	53622.7	48670.5	0.0863535	0.260186	0.17405	0.446265
FA 9:0-COOH	fatty acid intermediate	N	60390.8	76837.4	59014.7	75838.6	0.538289	0.75668	0.770452	0.920483
Gamma-GlutamylLeucine	amino acid	N	47306.5	40596.7	43800.5	34208.8	0.0729278	0.230003	0.000101851	0.00313192
gamma-glutamyltyrosine	amino acid	P	96363.3	84758.3	95822.3	83470.1	0.859436	0.931371	0.650562	0.878435
gibberellic acid	Exogenous	P	4.81798e+06	5.23864e+06	4.81459e+06	4.91557e+06	0.990373	0.995998	0.362179	0.707112
Gibberellin A3	Exogenous	N	5.5844e+06	5.53166e+06	5.52524e+06	5.48476e+06	0.140258	0.337413	0.212468	0.497781
Glu-Phe	amino acid	P	106987	101917	101232	95080.9	0.0401305	0.14103	0.0109522	0.089808
glucose	carbohydrate	P	6.0447e+06	7.63151e+06	6.0984e+06	7.77466e+06	0.721155	0.869177	0.567462	0.840938
Glutamate	amino acid	N	37488.1	29985.2	38344.2	29401.5	0.613296	0.800631	0.613579	0.878435
glutamine	amino acid	P	144122	135166	148014	143885	0.192468	0.418622	0.00971673	0.0853684
glycochenodeoxycholate	bile acid	P	568503	1.11223e+06	404220	1.07665e+06	0.0221002	0.0988483	0.799733	0.92318
Glycocholate	bile acid	N	307395	661999	254069	588973	0.135948	0.337413	0.371921	0.718261
Glycodeoxycholate	bile acid	N	347903	745037	267867	736899	0.0877862	0.260186	0.930016	0.957891
Glycohyocholate	bile acid	N	308757	643119	250835	579981	0.0986892	0.279052	0.429514	0.768828
guanine	Nucleotide	P	41008.2	32620.9	41743.7	34405.8	0.731204	0.869177	0.152149	0.415873
hippurate	Exogenous	P	138597	3.06072e+06	117486	3.23694e+06	0.476043	0.72155	0.327142	0.659647
Histidine	amino acid	N	88734.1	78788.1	89731.9	81442.2	0.441309	0.688709	0.0651156	0.262597
Hyocholate	bile acid	N	210218	127427	156867	94276.1	0.225575	0.46243	0.130934	0.389383
Hyodeoxycholate	bile acid	N	158489	123648	138305	106673	0.202351	0.425456	0.14052	0.397333
Ile-Pro	amino acid	P	1.16087e+06	1.18888e+06	1.04867e+06	1.0552e+06	0.00277916	0.0244169	0.000280216	0.00574443
ile-val	amino acid	P	24828.9	24901.1	19835.7	20159.9	2.60554e-06	7.26679e-05	2.05035e-05	0.000908158
Indole lactate	carbohydrate	N	266156	249271	218925	203357	1.94941e-08	2.39777e-06	1.24336e-09	3.05867e-07
Indole-3-lactate	carbohydrate	P	128525	121544	106799	100932	2.38747e-07	1.30933e-05	2.46e-08	3.0258e-06
Indole-3-methyl acetate	amino acid	P	32080.5	29003.6	31735.6	29250.3	0.916925	0.948895	0.93302	0.957891
indoleacetate	Exogenous	P	162332	154333	161103	157900	0.950772	0.96815	0.859657	0.935733
Indoleacrylic acid	amino acid	N	44280	42184.4	44618.4	43540.3	0.952408	0.96815	0.810597	0.92318
Ketoleucine	amino acid	N	1.19686e+06	1.09072e+06	1.10557e+06	1.01389e+06	3.06173e-08	2.51062e-06	2.21502e-05	0.000908158
kynurenine	amino acid	P	235826	246074	216333	236585	0.00442057	0.0310703	0.148338	0.414671
L-gamma-glutamylisoleucine	amino acid	N	8658.83	7887.27	8341.12	6715.15	0.493628	0.72155	0.000964855	0.014251
Lactate	carbohydrate	N	1.75886e+06	2.16716e+06	1.78241e+06	2.15002e+06	0.722665	0.869177	0.765292	0.920483
lenticin	Exogenous	P	1.12356e+06	1.10433e+06	1.18645e+06	1.17242e+06	0.509034	0.732294	0.478931	0.796061
Leu-Ile	amino acid	P	33495.1	25984.3	31352.5	23830.5	0.186069	0.418622	0.00146452	0.0200151
Leu-Pro	amino acid	P	1.27197e+06	1.2956e+06	1.15041e+06	1.1555e+06	0.00308619	0.0261794	0.000416574	0.0073198
leucine+isoleucine	amino acid	P	7.24541e+06	5.75344e+06	6.94763e+06	5.57635e+06	0.0304275	0.118505	0.156651	0.423475
Lithocholate glycine conjugate	bile acid	N	22299.2	36621.7	19489.1	35923.5	0.0465826	0.159157	0.8519	0.935733
lysine	amino acid	P	16549.9	15233.2	16965.9	15730.1	0.447699	0.692666	0.28797	0.593957
m-hydroxybenzoic acid	Exogenous	N	67275.3	70764.3	108536	67648.1	0.103479	0.28602	0.868939	0.936766
Malate	TCA intermediate	N	21318.6	20912.6	21223.4	20158.6	0.886299	0.943851	0.165587	0.442766
maleic acid	TCA intermediate	N	34307.8	32615	33914	30869.3	0.713975	0.869177	0.063966	0.262261
mesobilirubinogen	bile acid	P	42513.4	33535	34444.9	26544.2	0.130378	0.337413	0.0732969	0.280056
methionine	amino acid	P	501949	408972	494727	411669	0.508732	0.732294	0.779521	0.92318
methyl-3-hydroxybenzoate	Exogenous	N	195845	177712	163224	154607	0.484787	0.72155	0.596901	0.868861
MG 14:0	Lipid	P	64641.7	64728.3	65646.1	69530.2	0.489476	0.72155	0.0347443	0.17443
MG 16:0	Lipid	P	5.01427e+06	5.28145e+06	5.55948e+06	5.29358e+06	0.010235	0.057223	0.961113	0.965943
MG 18:1	Lipid	P	383296	326952	393414	313348	0.64467	0.817468	0.508542	0.808382
monoethylhexyl phthalate	Exogenous	P	2.76736e+06	2.61339e+06	2.73332e+06	2.59338e+06	0.870967	0.935624	0.899618	0.953905
N 2-acetyllysine	amino acid	P	26114.8	18653.5	24595.3	18114.3	0.133882	0.337413	0.509478	0.808382
N-acetylmethionine	amino acid	P	12137.1	11470.4	12709.9	12096.3	0.13765	0.337413	0.0739986	0.280056
N-Acetylphenylalanine	amino acid	N	5399.75	5007.93	5468.31	4940.95	0.790256	0.89622	0.763552	0.920483
N-acetylserotonin	amino acid	P	89876.7	93258	96227.7	97844.6	0.26601	0.507275	0.42794	0.768828
N-undecanoylglycine	fatty acid intermediate	P	775554	725300	804842	842791	0.436167	0.688709	0.00844445	0.078545
N2,N2-dimethylguanosine	Nucleotide	P	98426.8	94112.1	101081	96592.4	0.34987	0.612525	0.374931	0.718261
oleamide	fatty acid	P	6.10804e+06	5.23208e+06	6.23387e+06	5.70267e+06	0.573674	0.775315	0.228793	0.516359
p-hydroxyphenyllactate	carbohydrate	N	198389	199273	173770	172688	0.000269557	0.0047365	0.000262613	0.00574443
pantothenate	Cofactors and Vitamins	P	105181	98533.5	88909.5	88647.5	0.0014872	0.0152438	0.019903	0.130274
paraxanthine	Exogenous	P	533777	473547	696228	631383	0.136447	0.337413	0.112194	0.359124
LPC 14:0	Lipid	P	3.53115e+06	3.18539e+06	3.44726e+06	3.12401e+06	0.665282	0.834798	0.68682	0.878435
LPC 15:0	Lipid	P	1.67768e+06	1.37681e+06	1.63767e+06	1.25714e+06	0.617697	0.800631	0.0228737	0.136773
LPC 16:0	Lipid	P	4.99693e+07	4.35865e+07	4.98897e+07	4.25846e+07	0.900661	0.948895	0.178426	0.452503
LPC 16:1	Lipid	P	6.02734e+06	5.54846e+06	5.93227e+06	5.54207e+06	0.695866	0.855916	0.973189	0.973189
LPC 17:0	Lipid	P	4.93718e+06	2.81846e+06	4.78255e+06	2.5146e+06	0.357458	0.619259	0.00385498	0.0474162
LPC 18:1	Lipid	P	3.96967e+07	3.1068e+07	3.82931e+07	2.83966e+07	0.141275	0.337413	0.000795902	0.0130528
LPC 18:2	Lipid	P	5.19489e+07	5.04626e+07	4.94688e+07	4.83953e+07	0.00405261	0.0293218	0.0215927	0.1362
LPC 20:0	Lipid	P	450598	214651	440436	196966	0.596919	0.793741	0.12849	0.389383
LPC 20:3	Lipid	P	4.53846e+07	2.17615e+07	4.77724e+07	2.11266e+07	0.0813064	0.250017	0.503734	0.808382
LPC 20:4	Lipid	P	1.20096e+07	1.16621e+07	1.16667e+07	1.13685e+07	0.172478	0.400279	0.227055	0.516359
PC 28:0	Lipid	P	2.28916e+06	941805	2.58556e+06	974890	0.00141559	0.0151407	0.631515	0.878435
PC 32:0	Lipid	P	8.18791e+06	3.91508e+06	8.4929e+06	3.8071e+06	0.125407	0.331721	0.630515	0.878435
PC 32:1	Lipid	P	9.08417e+06	5.0362e+06	9.46438e+06	4.93334e+06	0.423719	0.685755	0.757982	0.920483
PC 32:2	Lipid	P	7.01636e+06	2.94114e+06	8.14962e+06	3.2527e+06	0.0037734	0.0293218	0.209464	0.495463
PC 33:2	Lipid	P	2.76878e+06	1.54433e+06	2.9354e+06	1.50573e+06	0.0722676	0.230003	0.672284	0.878435
PC 34:1	Lipid	P	6.73427e+07	4.5922e+07	6.7979e+07	4.39116e+07	0.532025	0.752173	0.281124	0.593957
PC 34:2	Lipid	P	7.62621e+07	7.2463e+07	7.54649e+07	7.13725e+07	0.402346	0.659847	0.522491	0.808382
PC 34:3	Lipid	P	7.80083e+06	4.54125e+06	8.19512e+06	4.45386e+06	0.207626	0.432847	0.735374	0.918285
PC 34:4	Lipid	P	3.02996e+06	1.34782e+06	3.39893e+06	1.40263e+06	0.034018	0.124902	0.610331	0.878435
PC 35:2	Lipid	P	7.18945e+06	3.95311e+06	7.25421e+06	3.65896e+06	0.738447	0.869177	0.174152	0.446265
PC 36:2	Lipid	P	9.99503e+07	6.94899e+07	1.02808e+08	6.8118e+07	0.0204106	0.0952172	0.621557	0.878435
PC 36:3	Lipid	P	9.4055e+07	6.45405e+07	9.56813e+07	6.25722e+07	0.197399	0.418622	0.456634	0.783702
PC 36:4	Lipid	P	4.24126e+07	2.91619e+07	4.22523e+07	2.59742e+07	0.914972	0.948895	0.0171981	0.11752
PC 38:6	Lipid	P	3.06498e+07	1.99453e+07	3.36099e+07	2.10406e+07	0.000502165	0.00686292	0.276516	0.593957
PC 40:6	Lipid	P	9.95035e+06	6.15502e+06	1.11328e+07	6.62713e+06	0.00095438	0.0107279	0.19402	0.47729
PC 40:8	Lipid	P	1.29044e+07	9.29058e+06	1.28494e+07	8.55486e+06	0.866198	0.934582	0.0920886	0.319068
LPE 18:0	Lipid	P	2.65849e+06	1.32308e+06	2.76197e+06	1.22745e+06	0.371152	0.634051	0.10999	0.359124
LPE 18:2	Lipid	P	1.50825e+06	1.495e+06	1.47807e+06	1.4156e+06	0.618374	0.800631	0.199867	0.482032
Phe-Phe	amino acid	P	196608	99452.9	172018	96289.8	0.784187	0.89622	0.233346	0.521511
phe-trp	amino acid	P	97999.3	72075.5	97553.4	69774.7	0.918037	0.948895	0.22603	0.516359
Phenylalanine	amino acid	N	2.74105e+06	2.4237e+06	2.74171e+06	2.35358e+06	0.991949	0.995998	0.235441	0.521511
pipecolate	amino acid	P	413825	403990	421092	399391	0.660535	0.83329	0.759413	0.920483
piperine	Exogenous	P	3.31541e+06	3.55013e+06	3.98177e+06	4.38454e+06	0.0928454	0.271904	0.0541928	0.229852
Pregnenolone sulfate	Steroid	N	444729	425754	371427	358118	0.00881246	0.0528748	0.0123102	0.0946344
proline	amino acid	P	2.0744e+06	1.88969e+06	2.00342e+06	1.77274e+06	0.242436	0.477114	0.0239076	0.136773
pyridoxamine	Cofactors and Vitamins	P	75915.4	66105.8	78859.8	66706.5	0.487793	0.72155	0.707235	0.895163
rosmarinate	Exogenous	N	19435.2	18694.6	17910.4	16590.4	0.123512	0.330261	0.0277252	0.154709
S-Allylcysteine	amino acid	N	450374	465671	399637	410094	0.0231622	0.101748	0.0143074	0.106655
sebacate	Exogenous	P	60803.1	54508.9	58173	58109.2	0.831573	0.91734	0.770811	0.920483
Serine	amino acid	N	8289.39	6901.76	8560.15	7145.85	0.228488	0.46453	0.208585	0.495463
serotonin	amino acid	P	53434.5	40862.4	31856	19614.2	0.189314	0.418622	0.192044	0.47729
SM d32:1	Lipid	P	1.33841e+07	5.45859e+06	1.48729e+07	5.66345e+06	0.00207654	0.0189196	0.635224	0.878435
SM d32:2	Lipid	P	1.83283e+06	979253	2.35558e+06	930676	1.43802e-06	5.05361e-05	0.521759	0.808382
SM d34:2	Lipid	P	2.04798e+07	9.02987e+06	2.33841e+07	9.68045e+06	2.65858e-06	7.26679e-05	0.3415	0.672463
SM d35:1	Lipid	P	816878	491068	864422	503291	0.0240659	0.102072	0.638632	0.878435
SM d36:1	Lipid	P	6.21308e+06	3.46986e+06	7.04121e+06	3.68812e+06	3.51777e-05	0.000865371	0.330938	0.661876
SM d36:2	Lipid	P	8.42569e+06	4.36901e+06	1.0037e+07	4.83835e+06	8.20217e-09	2.01773e-06	0.131377	0.389383
SM d36:3	Lipid	P	1.13615e+06	495169	1.28984e+06	512719	0.000852079	0.0104806	0.653217	0.878435
SM d38:1	Lipid	P	7.93254e+06	3.57523e+06	8.64586e+06	3.55277e+06	0.0205143	0.0952172	0.933451	0.957891
SM d40:1	Lipid	P	1.11727e+07	4.47592e+06	1.09351e+07	4.32491e+06	0.668517	0.834798	0.713908	0.896028
SM d40:2	Lipid	P	1.30154e+07	6.44961e+06	1.54116e+07	6.56862e+06	0.000107224	0.00219809	0.805003	0.92318
SM d42:1	Lipid	P	5.35615e+06	2.10053e+06	5.23172e+06	2.05445e+06	0.635319	0.809785	0.827468	0.935733
SM d42:2	Lipid	P	2.43297e+07	9.99265e+06	2.57154e+07	9.79221e+06	0.104919	0.286779	0.808394	0.92318
sn-glycero-3-phosphocholine	Lipid	P	955769	991434	903879	918140	0.329611	0.587567	0.137988	0.397333
spermidine	amino acid	P	8955.58	4645.57	8481.79	5923.09	0.387133	0.647508	0.0854193	0.313629
spermine	amino acid	P	5361.8	3094.45	4275.48	3460.32	0.00812785	0.0499862	0.519334	0.808382
sphingosine-1P C18	Lipid	N	246603	149643	249512	140532	0.790568	0.89622	0.169393	0.446265
Succinate	TCA intermediate	N	20097	20368.4	21034.3	19826.6	0.389558	0.647508	0.551193	0.831863
Taurine	bile acid	N	48813.3	25107.2	49992.3	26068.4	0.618086	0.800631	0.407485	0.74807
Tauro-alpha-muricholate	bile acid	N	32037.6	37193.7	32888.6	41389.3	0.853269	0.92878	0.382489	0.718261
Tauro-alpha/beta-muricholate	bile acid	N	37154	44290.6	38600.7	51051	0.803524	0.906729	0.281762	0.593957
Taurochenodeoxycholate	bile acid	N	76301.6	162567	67567.6	163861	0.245113	0.478555	0.956077	0.965943
Taurocholate	bile acid	N	68033.7	159736	64584.1	157721	0.743991	0.869191	0.947256	0.965943
theobromine	Exogenous	P	1.37522e+06	1.2506e+06	1.6695e+06	1.53297e+06	0.195715	0.418622	0.198563	0.482032
theophylline	Exogenous	P	109129	101418	151461	142464	0.02379	0.102072	0.0223292	0.136773
Threonine	amino acid	N	19379	16357.9	19656.2	16217.2	0.689344	0.852154	0.848094	0.935733
thyroxine	Cofactors and Vitamins	P	145860	140646	154503	147031	0.0220211	0.0988483	0.0962219	0.324254
Tryptophan	amino acid	N	4.71432e+06	4.32121e+06	4.37186e+06	4.1033e+06	0.00395578	0.0293218	0.041289	0.195329
Tyrosine	amino acid	N	2.29406e+06	2.0717e+06	2.3067e+06	2.08275e+06	0.883192	0.943851	0.885551	0.947154
urate	Nucleotide	P	1.80043e+07	1.84079e+07	1.64238e+07	1.68768e+07	0.000640119	0.00828786	0.000984823	0.014251
Uridine	Nucleotide	N	1.28681e+06	1.21891e+06	1.17726e+06	1.12821e+06	0.00160767	0.0158195	0.00811835	0.078545
urobilin	Cofactors and Vitamins	P	33227.6	24264	36138.4	22131.4	0.775061	0.895247	0.62191	0.878435
urobilinogen	Cofactors and Vitamins	P	50670.3	46221.5	45662.9	40117	0.490781	0.72155	0.48548	0.80153
Ursodeoxycholate	bile acid	N	102507	86151.6	109341	90752.1	0.601505	0.795539	0.687622	0.878435
valine	amino acid	P	7.95865e+06	7.85433e+06	7.52327e+06	7.40616e+06	0.0118211	0.063217	0.00642674	0.0660453
xanthosine	Nucleotide	N	8452.01	8782.07	8425.64	8008.53	0.94131	0.964843	0.00862079	0.078545
