# Supplementary material for: Comparing the Fasting and Random-Fed Metabolome Response to an Oral Glucose Tolerance Test in Children and Adolescents: Implications of Sex, Obesity, and Insulin Resistance
Source: Nutrients. 2021 Sep 25;13(10):3365. doi: 10.3390/nu13103365 (PMC8538092; doi:10.3390/nu13103365)
Supplement: Supplementary file 1 [file nutrients-13-03365-s001.zip › nutrients-1305571-supplementary/Supplementary Files/Table S4_metaboliteresponse.xlsx]

## Sheet: Supplemental Table 4
1	Table S4. Metabolite alterations in response to the OGTT within each group (lean and OVOB) and state (fasted and random-fed). Average metabolite values are reported for lean at t0 and t60 during the Fasted Visit and for OVOB at t0 and t60 during the Fasted and Random-Fed Visits (mean peak intensity). Metabolite response to the OGTT represented by fold changes (log2[t60/t0]), where a positive FC i…
2	Metabolite	Super Pathway	Ionization Mode	Peak Intensity Values						Paired t-test
3				lean, t0, Fasted Visit	lean, t60, Fasted Visit	OVOB, t0, Fasted Visit	OVOB, t60, Fasted Visit	OVOB, t0, Random-Fed Visit	OVOB, t60, Random-Fed Visit	lean-Fasted Visit t0 vs t60			OVOB-Fasted Visit t0 vs t60			OVOB-Random-Fed Visit t0 vs t60
4				mean	mean	mean	mean	mean	mean	log2(t60/t0)	p-value	FDR	log2(t60/t0)	p-value	FDR	log2(t60/t0)	p-value	FDR
5	1-methyladenosine	Nucleotide	P	16519.7	15606.3	18560.7	17361.1	18256.9	17222.1	-0.0709922	0.0522216	0.0729773	-0.095563	4.3766e-05	6.35556e-05	-0.0885976	2.42169e-05	3.952e-05
6	1-methylurate	Nucleotide	P	35272.9	32831.4	30129	27617.9	32394.8	30034	-0.0791219	0.0176663	0.0281392	-0.139019	1.67822e-13	3.3592e-13	-0.0784516	1.37533e-06	2.48777e-06
172	1-Methylxanthine	Exogenous	N	41923.1	38383.2	31929.8	28310.2	37004.5	34838.1	-0.161872	0.0601901	0.0818785	-0.188888	0.0556702	0.0652453	-0.068138	0.322906	0.357647
7	2-acetylpyrrolidine	Nucleotide	P	3.13141e+06	3.28175e+06	4.16837e+06	4.04469e+06	3.97447e+06	4.10043e+06	0.175179	0.647457	0.692026	0.000461474	0.489398	0.517222	0.0664427	0.531714	0.559444
8	2-aminobutyrate	fatty acid intermediate	P	45934.9	47268.5	46448.2	48033.1	45457.3	47663.7	0.0574859	0.223707	0.263786	0.066812	0.00266258	0.00349162	0.0696466	1.23913e-07	2.29767e-07
9	2-hydroxy-3-methylbutyrate	fatty acid intermediate	P	347658	353452	365559	358448	403095	366626	0.014354	0.390437	0.441881	-0.00247962	0.0534051	0.0623381	-0.135592	8.8925e-29	1.37394e-27
173	2-hydroxybutanoate	fatty acid intermediate	N	872895	341385	556977	221092	286568	187855	-1.35391	2.07538e-10	7.41e-10	-1.26858	2.09268e-36	6.65e-36	-0.601344	1.25918e-09	2.74444e-09
10	2-piperidinone	Exogenous	P	2.37692e+06	2.47411e+06	2.11553e+06	2.20583e+06	2.13429e+06	2.06877e+06	0.0306606	0.461543	0.509507	-0.0016955	0.00058324	0.000782842	-0.0684839	0.0190098	0.0253676
174	3-hydroxybutanoate	fatty acid intermediate	N	1.4848e+06	1.64689e+06	1.55683e+06	1.62312e+06	1.38432e+06	1.34492e+06	0.150926	0.0451499	0.065	0.010869	0.0570539	0.0654837	-0.0559007	0.0969756	0.119199
11	3-hydroxyphenyl-valerate	fatty acid intermediate	P	44172.1	43483.1	46397.6	46219.7	44996.5	45081.5	-0.0413888	0.68221	0.711695	-0.00711922	0.835556	0.8645	0.00331662	0.931181	0.941434
12	3-indolepropionate	Exogenous	P	223831	210286	173789	164440	186715	174561	-0.00785347	0.177516	0.221194	-0.0611386	0.000162799	0.000224545	-0.075021	4.83222e-05	7.6987e-05
13	3-methoxytyrosine	amino acid	P	18198.7	18434.3	19511	19135.6	19554.9	19410.8	0.0465992	0.724087	0.75038	-0.0202048	0.113512	0.1235	-0.0124069	0.573101	0.596568
175	3-Methyl-2-oxovalerate	amino acid	N	670245	618765	670813	591126	679102	569795	-0.13851	0.000137415	0.000300696	-0.210545	2.96824e-34	8.71765e-34	-0.289834	1.66671e-38	5.99857e-37
176	3,4-dihydroxybenzoate	Exogenous	N	154050	143549	143750	134723	168740	165553	-0.078602	0.028004	0.0416627	-0.105344	5.3043e-10	9.2844e-10	-0.0115155	0.198058	0.230841
14	4-acetamidobutanoate	amino acid	P	38745.3	39297.4	38922	38317.2	38295.4	37924.7	0.03702	0.823918	0.840415	-0.0167762	0.745096	0.778361	-0.0182481	0.524025	0.551245
15	5-hydroxy-L-tryptophan	amino acid	P	31649.4	29855.9	31164.1	31332.3	31520.1	30574.5	-0.0511925	0.245449	0.292654	-0.00738478	0.828361	0.857782	-0.0515716	0.144794	0.168683
16	5'-methylthioadenosine	Nucleotide	P	18261.9	17860.3	22595.8	21970.9	23672.4	22614.4	-0.0151225	0.237091	0.283636	-0.0594717	0.0157012	0.0193725	-0.0596212	7.0113e-05	0.000111548
24	AC 10:0	acylcarnitine	P	2.91683e+06	1.09793e+06	2.24169e+06	1.10261e+06	1.46679e+06	781910	-1.29295	4.38767e-06	1.12041e-05	-0.971216	1.78984e-33	5.16977e-33	-0.858795	1.74305e-37	4.199e-36
25	AC 10:1	acylcarnitine	P	1.31467e+06	795776	1.17007e+06	792634	888493	602929	-0.596022	0.000146644	0.000319397	-0.515675	3.05822e-28	8.50778e-28	-0.529725	5.04548e-33	1.12273e-31
26	AC 11:0	acylcarnitine	P	214316	127955	217938	128976	161496	110295	-0.789717	3.07678e-11	1.2154e-10	-0.755771	3.42385e-53	1.58453e-52	-0.517252	7.09557e-41	2.92283e-39
27	AC 12:0	acylcarnitine	P	947957	457492	749299	456783	547074	364462	-0.992286	1.55215e-10	5.72754e-10	-0.726738	7.33241e-41	2.57586e-40	-0.568683	2.80218e-21	1.30491e-20
28	AC 12:1	acylcarnitine	P	1.1799e+06	548982	1.06608e+06	613041	695573	459685	-1.06866	5.25687e-10	1.74547e-09	-0.755392	2.80659e-41	1.00232e-40	-0.5387	5.83226e-31	1.02329e-29
29	AC 14:0	acylcarnitine	P	362173	247246	326401	238998	245890	194918	-0.516666	3.2968e-12	1.53792e-11	-0.433667	7.26249e-38	2.40413e-37	-0.314535	4.52856e-25	3.96964e-24
30	AC 14:1	acylcarnitine	P	1.36902e+06	681375	1.1095e+06	642325	691705	440816	-0.927442	2.60045e-10	8.91944e-10	-0.776416	2.68537e-38	9.01216e-38	-0.612021	1.7218e-29	2.79933e-28
31	AC 14:2	acylcarnitine	P	801520	318570	635065	312684	389324	230370	-1.22851	8.60622e-09	2.52881e-08	-0.970231	1.67297e-35	5.12073e-35	-0.703822	8.9135e-28	1.22128e-26
32	AC 16:0	acylcarnitine	P	884759	611152	868150	576933	647383	520299	-0.580705	7.20704e-12	3.01424e-11	-0.595191	3.08899e-50	1.34333e-49	-0.315912	5.14319e-20	2.03177e-19
33	AC 16:1	acylcarnitine	P	441827	232929	395051	236391	246277	175665	-0.882711	6.46401e-13	3.49022e-12	-0.714451	7.9357e-46	3.14726e-45	-0.442171	2.69237e-25	2.565e-24
34	AC 16:2	acylcarnitine	P	215320	94708.6	164278	82044.5	95783.2	61834.2	-1.01799	1.03381e-05	2.49495e-05	-0.925149	2.40982e-28	6.66067e-28	-0.565711	2.71778e-18	8.892e-18
35	AC 18:0	acylcarnitine	P	329659	253904	292857	247547	331131	301659	-0.497431	0.0447945	0.065	-0.287305	0.0071934	0.00902741	-0.207645	0.101035	0.121078
36	AC 18:1	acylcarnitine	P	1.62251e+06	1.01668e+06	1.43453e+06	906452	1.03045e+06	798878	-0.645445	1.26683e-12	6.29608e-12	-0.658363	8.43944e-49	3.51661e-48	-0.345026	3.59448e-21	1.61673e-20
37	AC 18:2	acylcarnitine	P	966487	687569	865292	627682	718974	618340	-0.494904	4.0652e-12	1.87537e-11	-0.443358	1.87335e-40	6.60986e-40	-0.214386	1.19701e-16	3.52857e-16
38	AC 2:0	acylcarnitine	P	1.72654e+06	1.16869e+06	1.46862e+06	1.11016e+06	1.13156e+06	854297	-0.475046	0.000267764	0.000546639	-0.443944	9.70104e-05	0.000137695	-0.336884	0.000244228	0.000368199
39	AC 3:0	acylcarnitine	P	530138	561512	656793	641665	760609	699180	0.0359974	0.174049	0.20995	-0.0326595	0.282421	0.300696	-0.101388	0.000829278	0.00124248
41	AC 4:0, isomers	acylcarnitine	P	921167	831715	932584	836250	992058	913875	-0.129406	0.000992756	0.00181133	-0.143515	1.65933e-18	4.0375e-18	-0.112253	4.28034e-15	1.18011e-14
43	AC 5:0-OH	acylcarnitine	P	123884	123714	149476	145175	150080	156424	-0.0199555	0.967705	0.97	-0.0889979	0.0572131	0.0654837	-0.144145	0.0459936	0.0591771
42	AC 5:0, isomers	acylcarnitine	P	853887	834035	1.00919e+06	947946	1.12448e+06	1.02159e+06	-0.00996187	0.36652	0.421152	-0.0476973	9.29402e-09	1.52126e-08	0.0390107	3.3134e-12	8.0703e-12
44	AC 5:1	acylcarnitine	P	68474	69597.5	75601.5	75333	76735	75733	0.0255748	0.477627	0.529286	-0.0111512	0.140993	0.154375	-0.0164441	0.198411	0.230841
45	AC 6:0	acylcarnitine	P	350353	176266	370489	208008	253006	158499	-1.04116	3.98848e-13	2.19556e-12	-0.855622	1.57991e-47	6.47869e-47	-0.705357	3.79442e-38	1.17325e-36
46	AC 8:0	acylcarnitine	P	1.95873e+06	982056	1.59973e+06	1.04169e+06	1.17828e+06	831237	-0.858076	0.000255817	0.000530744	-0.562491	6.45111e-25	1.72634e-24	-0.489861	2.11729e-21	1.08063e-20
47	AC 8:1	acylcarnitine	P	2.63934e+06	2.72489e+06	2.12627e+06	2.41103e+06	1.99328e+06	2.18074e+06	-0.124348	0.936834	0.947673	0.0361067	0.0730121	0.082711	-0.0766001	0.171629	0.201875
48	AC 9:0	acylcarnitine	P	130221	119002	149117	130487	157500	146525	-0.225397	0.0586438	0.0809611	-0.237989	2.34832e-09	3.8911e-09	-0.131026	0.0165098	0.0228207
177	acetylsalicylic acid aspirin	Exogenous	N	10359	13016.6	10563.6	12434.6	11368	9411.83	0.350628	1.30067e-05	3.211e-05	0.256987	0.000424311	0.000573149	-0.272724	1.01935e-09	2.16667e-09
178	Adenosine Monophosphate	Nucleotide	N	39522	22125.7	42235.7	21040.7	48858.9	60449.2	-1.05676	0.00294985	0.00497431	-1.04606	1.07886e-17	2.58762e-17	0.275762	4.2356e-07	7.74179e-07
17	Ala-Leu	amino acid	P	10796.4	9584.36	11166.9	8585.56	10482.2	9345.59	-0.193929	0.000247533	0.000514583	-0.307264	1.60273e-12	2.99394e-12	-0.162218	8.37505e-06	1.4211e-05
179	Alpha-N-Phenylacetylglutamine	amino acid	N	585765	520098	517033	447395	525356	452704	-0.19554	0.000600989	0.00115781	-0.192923	3.79314e-21	9.48081e-21	-0.191039	2.16237e-21	1.0868e-20
180	Alpha-Tocopherol	Cofactors and Vitamins	N	16834.4	6570.47	17301.4	7138.12	11106.9	7303.08	-1.78726	1.22657e-10	4.35882e-10	-1.81952	1.0836e-35	3.35432e-35	-0.780914	2.91647e-13	7.54e-13
181	Andosterone sulfate	Steroid	N	7.27603e+06	6.79317e+06	5.55019e+06	5.08935e+06	5.66868e+06	5.2371e+06	-0.0141653	0.064283	0.085913	-0.140912	2.1918e-11	3.93768e-11	-0.119159	3.62462e-09	7.41e-09
182	Aspartate	amino acid	N	125608	127917	120908	125766	120368	122981	0.0296481	0.407415	0.460318	0.119785	0.0147038	0.0182512	0.0360631	0.0881738	0.109226
19	Benzylbutylphthalate	Exogenous	P	4.31962e+06	4.27654e+06	4.22371e+06	4.22425e+06	4.3077e+06	4.23192e+06	-0.0112445	0.507497	0.557389	0.0040186	0.989782	0.99	-0.00850185	0.479912	0.511034
20	bilirubin	Cofactors and Vitamins	P	1.59674e+06	1.11794e+06	1.46171e+06	993487	1.06305e+06	972623	-0.679576	8.87414e-09	2.58624e-08	-0.530739	6.46555e-24	1.69e-23	-0.182951	0.00546555	0.0078526
21	biliverdin	Cofactors and Vitamins	P	494674	429965	420373	388700	356608	340196	-0.214964	1.45365e-05	3.66832e-05	-0.139573	0.0555055	0.0652453	-0.123418	0.205541	0.240139
22	Bis 2-ethylhexyl phthalate	Exogenous	P	2.36384e+06	2.16124e+06	2.3127e+06	2.01116e+06	2.14568e+06	2.01113e+06	-0.180728	0.0993664	0.127359	-0.177474	1.99871e-07	3.10692e-07	-0.0833824	0.000616915	0.00093378
183	Brassinolide+HCOOH	Exogenous	N	293385	289463	290969	295393	294072	295547	-0.0469176	0.444353	0.48955	0.0156671	0.0043296	0.00553177	0.010283	0.270664	0.304521
23	caffeine	Exogenous	P	565534	484592	624826	550384	1.16983e+06	1.04016e+06	-0.192346	0.00211739	0.00367872	-0.30813	1.21071e-12	2.2626e-12	-0.204157	4.39445e-08	8.6254e-08
49	carnitine	acylcarnitine	P	6.19784e+06	6.47702e+06	6.82266e+06	6.98803e+06	6.74028e+06	6.75191e+06	0.0748302	0.00219964	0.00382676	0.0374923	2.57988e-05	3.84551e-05	0.00142927	0.75453	0.778361
184	Chenodeoxycholate	bile acid	N	310936	273553	434538	335491	577289	489312	-0.031438	0.125518	0.164667	-0.362263	2.165e-11	3.93768e-11	-0.268876	0.000162275	0.00025172
185	Cholate	bile acid	N	229547	148722	166601	98095.5	262844	236041	-0.247545	0.0607108	0.0827857	-0.358267	5.92384e-06	8.88598e-06	-0.125932	0.175436	0.210711
50	cholesterol	Steroid	P	1.41758e+06	719724	1.52089e+06	805257	1.10212e+06	809065	-1.1935	1.13543e-13	6.7925e-13	-1.07512	2.59242e-60	1.6055e-59	-0.502987	6.06003e-20	2.39159e-19
51	choline	Lipid	P	2.34477e+06	2.32549e+06	2.45091e+06	2.40574e+06	2.49036e+06	2.53803e+06	-0.0192148	0.65773	0.699657	-0.0187892	0.135289	0.154375	0.027902	0.0805672	0.101558
52	cis-zeatin	Exogenous	P	6.50681e+06	6.3588e+06	6.36253e+06	6.46381e+06	6.32854e+06	6.48263e+06	-0.126025	0.242789	0.283636	0.0209441	0.132056	0.145294	0.0787779	0.00122268	0.00175385
187	Citrate	TCA intermediate	N	3.34848e+06	3.42319e+06	3.03163e+06	3.18304e+06	3.05331e+06	3.14018e+06	0.0387809	0.248532	0.292654	0.11583	0.00557754	0.0071299	0.0274562	0.0102206	0.0137989
54	cortisol	Steroid	P	1.69694e+06	1.50455e+06	1.54453e+06	1.41292e+06	1.58455e+06	1.25606e+06	-0.159508	0.0478407	0.0685318	-0.0912583	0.00849997	0.0106035	-0.362148	4.7348e-17	1.45112e-16
55	cortisone	Steroid	P	442696	357618	367137	296818	338184	277782	-0.33074	8.48869e-09	2.52881e-08	-0.305895	1.96967e-19	4.89109e-19	-0.303872	2.25597e-21	1.11392e-20
56	creatine	amino acid	P	7.83603e+06	8.42398e+06	7.59783e+06	8.35216e+06	7.7144e+06	8.29547e+06	0.1084	0.00052241	0.00101134	0.190899	3.3743e-10	5.99857e-10	0.117444	9.38915e-09	1.88764e-08
57	deoxycholate	bile acid	P	1.0482e+06	798076	1.16926e+06	919173	1.61077e+06	1.37042e+06	-0.202658	0.033451	0.0488084	-0.26818	3.75677e-13	7.39055e-13	-0.288892	0.00101678	0.00148795
58	DG 32:0	Lipid	P	657300	422457	1.01614e+06	626219	940123	802833	-0.678294	2.16487e-06	5.78085e-06	-0.709176	1.56297e-23	4.07423e-23	-0.328566	0.0120453	0.0162857
59	DG 32:1	Lipid	P	216467	221768	335459	336495	420964	429670	-0.0128942	0.513058	0.557389	0.0261727	0.52205	0.546553	0.00561366	0.1831	0.210711
60	DG 34:1	Lipid	P	6.12315e+06	3.26412e+06	7.7568e+06	4.3205e+06	6.64065e+06	5.27404e+06	-1.08213	2.62509e-10	8.91944e-10	-1.00756	2.26289e-35	6.84458e-35	-0.457783	1.09378e-09	2.36261e-09
61	DG 34:2	Lipid	P	1.63917e+06	1.74235e+06	2.3171e+06	2.47587e+06	2.63671e+06	2.61956e+06	-0.0178975	0.23222	0.274444	0.0757181	0.00720217	0.00902741	-0.0645993	0.993236	0.994024
62	DG 36:2	Lipid	P	1.03467e+07	4.92768e+06	1.01307e+07	5.52356e+06	7.73587e+06	5.93475e+06	-1.13529	4.22391e-06	1.08063e-05	-0.936736	1.49434e-17	3.46262e-17	-0.480394	5.85426e-09	1.19451e-08
63	DG 36:3	Lipid	P	9.67568e+06	5.7472e+06	1.0079e+07	7.00852e+06	8.39032e+06	6.97638e+06	-0.748862	6.98127e-09	2.13457e-08	-0.353536	4.28004e-17	9.65545e-17	-0.256661	3.23316e-08	6.3232e-08
189	DHA	fatty acid	N	1.82151e+06	659469	1.77318e+06	814664	858195	530072	-1.61841	9.75973e-20	9.88e-18	-1.40154	7.94207e-13	1.501e-12	-0.671084	2.65409e-25	2.565e-24
64	diethylphthalate	Exogenous	P	9.87413e+06	9.22058e+06	1.15027e+07	1.09591e+07	1.10438e+07	1.05896e+07	-0.0809355	0.522983	0.565815	-0.114646	0.375715	0.40632	0.0500012	0.361706	0.398744
65	dUMP	Nucleotide	P	611064	662739	585752	672094	613720	645278	0.127723	0.0100628	0.01625	0.267885	2.17792e-12	4.08571e-12	0.0793105	0.00572935	0.00804514
190	Edetate	Exogenous	N	5.77725e+07	5.73352e+07	5.53433e+07	5.77199e+07	5.50415e+07	5.79207e+07	-0.0129475	0.742148	0.76477	0.285552	0.0135697	0.0171188	0.0672509	0.00016775	0.000264088
191	EPA	fatty acid	N	315753	98999	333107	114749	153142	98812.1	-1.89286	1.19179e-19	9.88e-18	-1.67973	1.6155e-60	1.04e-59	-0.614045	1.33255e-11	3.0581e-11
67	epibrassinolide	Exogenous	P	1.71864e+06	1.73752e+06	1.70374e+06	1.74865e+06	1.72681e+06	1.75765e+06	0.0169289	0.219948	0.263786	0.0399742	3.1614e-09	5.37687e-09	0.0271131	1.08271e-05	1.83581e-05
192	FA 10:0-COOH	fatty acid intermediate	N	24305.4	16056.3	15226.8	14172.6	21003.4	16355.8	-0.403151	0.0051607	0.00862013	-0.0831435	0.0139012	0.0171188	-0.325365	3.30633e-16	9.58941e-16
193	FA 10:0-OH	fatty acid intermediate	N	145259	89772.2	110859	71215.5	197576	133613	-0.741564	1.15292e-09	3.8e-09	-0.665171	6.98949e-61	4.67297e-60	-0.568756	1.53764e-19	5.29286e-19
194	FA 11:0-COOH	fatty acid intermediate	N	11934.5	12298.1	10797.8	12224	13647.9	12300	0.0719018	0.55999	0.606667	0.160569	6.15773e-09	1.02779e-08	-0.133491	0.00029204	0.00044216
196	FA 12:0	fatty acid	N	185266	29118.7	138927	30762.7	69559.9	31974.2	-2.71386	5.15854e-10	1.73568e-09	-2.18025	1.2134e-43	4.56e-43	-1.0554	5.16652e-13	1.29737e-12
68	FA 12:0-NH2	fatty acid intermediate	P	295027	375720	261099	356434	272527	291042	0.291949	0.0270994	0.0404182	0.431104	1.05295e-15	2.32222e-15	0.0784028	0.0630202	0.0802113
195	FA 12:0-OH	fatty acid intermediate	N	98353.2	20821.7	79856.6	20210.5	31175.8	15797.5	-2.23085	2.14891e-15	1.92111e-14	-2.04277	4.56109e-59	2.70524e-58	-0.85441	8.8211e-17	2.6188e-16
197	FA 12:1	fatty acid	N	17287.9	4417.46	14926.7	4413.32	6699.46	3448.3	-2.03874	3.27076e-10	1.11658e-09	-1.72235	6.92076e-60	4.15683e-59	-0.847319	2.24606e-21	1.0868e-20
198	FA 12:2	fatty acid	N	17110.9	5705.6	15552.8	5951.7	8624.73	4801.35	-1.62426	8.1273e-18	2.65525e-16	-1.38698	1.14714e-62	8.76452e-62	-0.775621	2.82713e-31	5.32e-30
200	FA 14:0	fatty acid	N	819199	104629	721654	113592	244753	94401.6	-3.29843	4.74795e-14	3.41441e-13	-2.8804	2.38394e-71	5.38909e-70	-1.25819	5.55006e-17	1.70765e-16
199	FA 14:0-OH	fatty acid intermediate	N	72198.7	21034.7	62137.2	19327.7	27419.2	15348.6	-1.8054	5.3069e-16	5.69174e-15	-1.6602	5.67349e-66	6.1213e-65	-0.737599	1.60917e-20	6.47869e-20
201	FA 14:1	fatty acid	N	251602	39801.5	242256	43697.5	71363.4	25225.5	-2.90417	3.45428e-13	1.96477e-12	-2.65171	1.99477e-72	4.94e-71	-1.33421	1.30815e-23	9.7303e-23
202	FA 14:2	fatty acid	N	120275	21694.1	86899.9	21179.6	32319.3	14495.3	-2.45506	5.95556e-07	1.61087e-06	-2.0634	3.07294e-63	2.64034e-62	-0.990025	1.47976e-21	8.05435e-21
203	FA 15:0	fatty acid	N	106390	24516.4	94936.7	25774	41068.3	24477.9	-2.11567	2.1206e-13	1.235e-12	-1.94666	2.83262e-64	2.56148e-63	-0.642287	1.99678e-14	5.36957e-14
206	FA 16:0	fatty acid	N	9.69844e+06	1.65316e+06	9.02497e+06	1.92343e+06	3.28285e+06	1.76595e+06	-3.03692	4.048e-06	1.04e-05	-2.64248	7.15656e-11	1.27942e-10	-0.948675	0.000598169	0.000909202
204	FA 16:0-COOH	fatty acid intermediate	N	74962.9	38140.6	49352	30768.9	47382.6	34161.7	-0.928654	5.84624e-08	1.60966e-07	-0.654391	2.31196e-42	8.4791e-42	-0.478648	3.39715e-26	3.81727e-25
205	FA 16:0-OH	fatty acid intermediate	N	272237	175636	273983	194222	212039	197989	-0.252053	0.000100258	0.000222523	-0.406208	2.63977e-05	3.84551e-05	-0.198816	0.470299	0.502554
69	FA 16:1	fatty acid	P	414278	109719	419695	130999	174967	96288	-2.01722	2.02288e-15	1.9e-14	-1.75889	2.55839e-69	4.94e-68	-0.735658	4.83941e-22	2.89171e-21
208	FA 17:0	fatty acid	N	175193	26091.2	152343	27548.2	53011.4	24609.5	-2.82062	2.25943e-13	1.32116e-12	-2.68763	1.37839e-66	1.8525e-65	-0.964961	8.54012e-14	2.25753e-13
209	FA 18:0	fatty acid	N	3.24457e+06	712164	6.6142e+06	649797	1.75232e+06	620751	-2.32808	0.000144988	0.000300696	-2.14207	0.0249454	0.0299757	-1.07731	0.00745847	0.0104073
70	FA 18:1	fatty acid	P	1.00731e+06	387832	968669	427715	561277	371170	-1.4474	1.71465e-19	1.04975e-17	-1.23099	1.06097e-83	1.3585e-81	-0.58828	3.07013e-32	6.38083e-31
71	FA 18:2	fatty acid	P	3.78403e+06	1.68974e+06	3.67257e+06	1.86575e+06	2.38089e+06	1.56564e+06	-1.24414	1.05596e-18	5.434e-17	-0.954846	1.63066e-65	1.64667e-64	-0.63147	1.83574e-44	1.1115e-42
212	FA 18:3	fatty acid	N	3.09818e+06	437119	2.92238e+06	500314	1.04844e+06	417861	-3.11577	4.03344e-16	4.82238e-15	-2.73186	4.04938e-73	1.09778e-71	-1.31382	2.44826e-23	1.74353e-22
213	FA 18:4	fatty acid	N	54596.9	13458.9	59881.8	15259.2	21716.7	10518.5	-2.24436	2.57904e-17	6.422e-16	-2.0569	1.8041e-80	1.482e-78	-0.975668	1.20125e-26	1.41143e-25
214	FA 19:1	fatty acid	N	98825.2	17154.8	84751.8	19184.9	32590.4	15299	-2.66225	9.97981e-14	6.33333e-13	-2.29115	1.45146e-66	1.8525e-65	-1.03222	8.95015e-20	3.31791e-19
215	FA 20:0	fatty acid	N	29167.4	9669.41	19750.7	9054.05	15400.6	11634.9	-1.59464	7.32304e-10	2.3725e-09	-1.16392	4.06064e-48	1.68783e-47	-0.479438	6.06213e-08	1.18638e-07
216	FA 20:1	fatty acid	N	273683	34770	205014	39271.9	77871.4	34265.8	-3.28254	4.63773e-14	3.41441e-13	-2.76156	2.28592e-62	1.72152e-61	-1.28717	8.76604e-16	2.49839e-15
217	FA 20:2	fatty acid	N	358577	54771.2	319966	60763.8	102869	38369.7	-2.95795	1.66808e-16	2.99929e-15	-2.60191	6.85322e-63	5.681e-62	-1.32486	2.63093e-18	8.67838e-18
218	FA 20:3	fatty acid	N	971618	189564	871596	215431	304184	175611	-2.34796	1.04443e-14	8.51724e-14	-2.03345	1.24228e-64	1.1856e-63	-0.707733	3.00224e-13	7.71875e-13
219	FA 20:4	fatty acid	N	3.48967e+06	1.30778e+06	3.1902e+06	1.39954e+06	1.68661e+06	1.31261e+06	-1.40064	5.91122e-16	6.07208e-15	-1.20482	1.6163e-68	2.82286e-67	-0.348117	1.71265e-12	4.199e-12
220	FA 22:0	fatty acid	N	10965.5	7844.19	7729.38	6265.21	10595.5	9706.28	-0.489439	0.000202492	0.000418644	-0.352975	7.62729e-10	1.32197e-09	-0.1526	0.188213	0.221368
221	FA 22:1	fatty acid	N	18303.9	8463.47	15503.3	8868.75	11369.3	8785.11	-1.08569	1.08304e-14	9.05667e-14	-0.810144	2.64314e-43	9.7303e-43	-0.309492	6.88445e-06	1.18354e-05
222	FA 22:4	fatty acid	N	415986	87662.1	377625	95403.8	137699	68837.7	-2.3716	5.29692e-16	5.69174e-15	-2.0981	2.89411e-66	3.25591e-65	-0.960769	1.61577e-20	6.47869e-20
223	FA 22:5	fatty acid	N	505540	115758	466517	118552	162943	86132.3	-2.16527	7.12215e-14	4.615e-13	-2.00269	5.19883e-58	2.98698e-57	-0.801689	1.20378e-15	3.36818e-15
224	FA 23:0	fatty acid	N	33294.9	14898.1	29314.5	12928.5	18165.4	12122.1	-1.45758	1.27405e-12	6.29608e-12	-1.34281	9.26547e-37	3.0225e-36	-0.587892	4.25478e-19	1.47514e-18
225	FA 24:0	fatty acid	N	25156.3	13648.3	19366.2	11568.3	20125	16201.6	-1.05125	4.43975e-12	1.94071e-11	-0.840036	4.3709e-36	1.3757e-35	-0.359651	5.49076e-06	9.5669e-06
226	FA 24:1	fatty acid	N	30402.2	10007.6	27923.9	10956.1	17948.6	11068.6	-1.96368	2.56029e-20	6.422e-18	-1.65855	1.98481e-70	4.11667e-69	-0.820122	5.93581e-22	3.38907e-21
227	FA 26:0	fatty acid	N	37570.7	18084.9	34056	16244.2	23300.4	16477.1	-1.37271	2.76853e-09	8.645e-09	-1.24851	3.17028e-42	1.16235e-41	-0.546769	2.63853e-21	1.235e-20
72	FA 8:0-NH2	fatty acid intermediate	P	63114.3	56925.6	54955	49271.8	55880.5	47933	-0.156156	0.00023487	0.000477395	-0.152066	3.85079e-12	7.18881e-12	-0.192824	1.86987e-13	4.99255e-13
228	FA 9:0-COOH	fatty acid intermediate	N	65759.7	77333.5	58136	76026.2	78027.6	68710.3	0.24779	0.0113023	0.0176429	0.361878	5.85547e-17	1.31288e-16	-0.172359	3.97928e-05	6.5e-05
229	Gamma-GlutamylLeucine	amino acid	N	41979.6	34434.4	46146.5	37720.9	50794	41411.5	-0.341342	1.01325e-06	2.65591e-06	-0.299325	1.53999e-09	2.55517e-09	-0.313941	8.52884e-12	2.01875e-11
74	gamma-glutamyltyrosine	amino acid	P	79503.3	69397.1	100053	87657.3	109359	96379.4	-0.2153	7.27526e-06	1.8399e-05	-0.190048	3.90169e-22	9.82959e-22	-0.181473	6.49266e-23	4.45972e-22
75	gibberellic acid	Exogenous	P	5.12458e+06	5.40632e+06	4.74166e+06	4.97418e+06	5.05784e+06	5.19872e+06	0.0351421	0.349366	0.400231	0.041323	0.0409468	0.0486875	0.0206557	0.283215	0.314364
230	Gibberellin A3	Exogenous	N	5.61815e+06	5.52222e+06	5.535e+06	5.50168e+06	5.51131e+06	5.49002e+06	-0.0242173	0.0494255	0.0695575	-0.00835754	0.0480094	0.0567273	-0.0034935	0.462537	0.494
77	Glu-Phe	amino acid	P	96645.4	89695.3	105468	100211	118431	106067	-0.118273	0.023923	0.0361463	-0.06393	0.000782956	0.00104141	-0.15755	1.05554e-19	3.99559e-19
76	glucose	carbohydrate	P	5.68312e+06	7.74885e+06	6.16937e+06	7.70143e+06	6.23889e+06	6.35986e+06	0.438666	8.91612e-10	2.85494e-09	0.299533	1.02596e-19	2.47e-19	0.0218812	0.208667	0.240139
231	Glutamate	amino acid	N	30830.8	26161.6	39691.1	30530.2	39730.9	36306.1	-0.239171	5.1607e-05	0.00012117	-0.364295	3.5928e-17	8.1578e-17	-0.114466	0.000171044	0.000264088
78	glutamine	amino acid	P	144476	137267	146751	140668	142926	132150	-0.0622568	0.106729	0.140777	-0.0643608	0.00147336	0.00198128	-0.105206	1.30766e-06	2.32681e-06
79	glycochenodeoxycholate	bile acid	P	590404	1.17815e+06	448654	1.0714e+06	1.54503e+06	1.71757e+06	1.08946	0.000943975	0.00174571	1.29408	3.18097e-17	7.31852e-17	0.292868	0.0613867	0.0780674
234	Glycocholate	bile acid	N	409609	787210	245550	580650	766473	859711	1.11362	0.000633065	0.00120628	1.28777	2.48158e-15	5.18908e-15	0.282913	0.0336599	0.0444339
235	Glycodeoxycholate	bile acid	N	363042	764228	288436	734673	1.07415e+06	1.1653e+06	1.35481	0.00015599	0.000337778	1.44083	1.16805e-18	2.87767e-18	0.25484	0.0373206	0.0481
236	Glycohyocholate	bile acid	N	406282	780667	244838	565528	751650	862058	1.1009	0.000696459	0.00133	1.24479	5.41033e-15	1.1115e-14	0.344163	0.00557572	0.00794943
81	guanine	Nucleotide	P	43096.4	32678.7	41017.4	33839.3	42339.6	37197.9	-0.348867	0.0145921	0.02375	-0.271287	5.22894e-13	1.00344e-12	-0.182102	1.64511e-07	3.01679e-07
82	hippurate	Exogenous	P	181145	3.35178e+06	113611	3.11062e+06	197033	3.19658e+06	5.2208	2.1356e-18	8.645e-17	5.28298	2.10477e-84	5.187e-82	4.67126	2.75844e-85	6.916e-83
238	Histidine	amino acid	N	86476.6	78363	89974.5	80722.6	92732.3	84554.2	-0.160074	1.69695e-07	4.66556e-07	-0.17063	1.12124e-29	3.0875e-29	-0.129676	2.72995e-25	2.565e-24
239	Hyocholate	bile acid	N	228929	148714	168499	99305.9	262415	236516	-0.257006	0.059308	0.0809611	-0.384161	5.53067e-06	8.33436e-06	-0.11207	0.179356	0.210711
240	Hyodeoxycholate	bile acid	N	103680	86398	157635	121177	152026	121648	-0.289291	0.000498507	0.000980159	-0.33673	5.34346e-16	1.13835e-15	-0.303918	2.58082e-15	7.21573e-15
83	Ile-Pro	amino acid	P	1.09236e+06	1.11188e+06	1.09915e+06	1.11555e+06	1.07521e+06	1.07862e+06	0.035901	0.649568	0.692026	0.0407108	0.183384	0.196726	0.00585685	0.81948	0.843917
84	ile-val	amino acid	P	22084.8	23216.3	22008.8	22042.5	19663.4	15766.2	0.0985125	0.416643	0.469412	0.00525261	0.978547	0.983984	-0.308323	9.81605e-22	5.50136e-21
241	Indole lactate	carbohydrate	N	224666	213771	243227	226422	255594	238526	-0.0779038	0.0103607	0.01625	-0.0991318	9.54312e-17	2.09509e-16	-0.0973858	3.67834e-11	8.23333e-11
85	Indole-3-lactate	carbohydrate	P	107994	103857	118326	111672	125240	117959	-0.0358597	0.0839221	0.110362	-0.073824	1.4458e-09	2.40139e-09	-0.0835594	5.08636e-13	1.28541e-12
86	Indole-3-methyl acetate	amino acid	P	34677.7	32579.3	31213.4	28292.1	31120.8	27748.3	0.00609662	0.0966185	0.12544	-0.132649	6.02499e-09	1.00135e-08	-0.179381	5.26123e-11	1.16884e-10
87	indoleacetate	Exogenous	P	159575	157040	162140	156128	180796	164621	0.0759525	0.650371	0.692026	-0.0822228	0.00200213	0.00261376	-0.0794744	2.32578e-10	5.02743e-10
242	Indoleacrylic acid	amino acid	N	57293.9	57218.6	41376.7	39394.2	42559.2	41312.3	0.0167793	0.968638	0.97	-0.062882	0.0132533	0.016055	-0.0639123	0.027492	0.0354734
243	Ketoleucine	amino acid	N	1.15186e+06	1.08201e+06	1.14405e+06	1.03993e+06	1.1594e+06	986793	-0.104464	0.00038671	0.000776855	-0.166504	1.26921e-23	3.34479e-23	-0.266436	1.06685e-37	3.01889e-36
88	kynurenine	amino acid	P	206605	222795	229282	245262	244314	233963	0.159329	0.0535231	0.0753559	0.109299	5.13344e-08	7.97278e-08	-0.0624938	0.000211761	0.000324187
244	L-gamma-glutamylisoleucine	amino acid	N	7894.02	6979.48	8621.76	7304.36	9271.06	7973.1	-0.189645	0.00088773	0.00167809	-0.233223	3.25727e-05	4.79471e-05	-0.239724	1.17321e-06	2.1635e-06
245	Lactate	carbohydrate	N	1.76666e+06	2.22786e+06	1.77341e+06	2.14031e+06	2.04172e+06	2.10963e+06	0.354409	5.09944e-11	1.938e-10	0.278916	1.52376e-17	3.46262e-17	0.0474906	0.067624	0.0861333
89	lenticin	Exogenous	P	1.33952e+06	1.32452e+06	1.11532e+06	1.09704e+06	1.13622e+06	1.12055e+06	0.00601455	0.61749	0.668734	-0.00868069	0.188687	0.20674	-0.0238411	0.0271776	0.0354734
91	Leu-Ile	amino acid	P	28907.1	24360	33107.6	24897.5	31422.4	27697.7	-0.22811	4.13457e-05	9.64476e-05	-0.344708	2.79262e-16	6.06667e-16	-0.18685	9.22118e-08	1.77531e-07
92	Leu-Pro	amino acid	P	1.19785e+06	1.21697e+06	1.20508e+06	1.21824e+06	1.17855e+06	1.18339e+06	0.0317615	0.681089	0.711695	0.0359234	0.281932	0.300696	0.00603946	0.757572	0.785439
90	leucine+isoleucine	amino acid	P	7.0079e+06	5.57734e+06	7.09504e+06	5.67457e+06	7.50972e+06	5.90983e+06	-0.3549	7.68378e-12	3.11787e-11	-0.324394	3.53435e-56	1.83936e-55	-0.349111	9.67279e-45	1.1115e-42
246	Lithocholate glycine conjugate	bile acid	N	22131.9	37016.6	20379.9	36042.7	51565.7	44935.2	0.56958	8.46818e-05	0.000196215	0.641024	1.09701e-14	2.24545e-14	-0.145598	0.0138411	0.0188962
93	lysine	amino acid	P	15587.1	14634.9	17072.3	15723.9	17264.8	15468.1	-0.129092	0.0968539	0.12544	-0.110705	2.69722e-05	3.96964e-05	-0.151621	5.93841e-09	1.19451e-08
247	m-hydroxybenzoic acid	Exogenous	N	65628.9	57679.1	96446.6	71858.5	126349	116310	-0.148741	0.00203707	0.00355396	-0.222271	0.139585	0.154375	0.0113637	0.449586	0.485371
248	Malate	TCA intermediate	N	22883.8	20912.2	20874.7	20393	22384.7	21159.2	-0.115994	0.00536215	0.008892	-0.0304842	0.161069	0.175644	-0.0838875	0.00113501	0.00161726
249	maleic acid	TCA intermediate	N	36020	31741.6	33620.2	31628.2	35584.9	34188.5	-0.201027	0.00268252	0.00466364	-0.0795519	0.00147349	0.00198128	-0.0499062	0.0406729	0.0530209
94	mesobilirubinogen	bile acid	P	41266.5	30033	37187.5	29571	37479.5	28234.6	-0.449101	3.7405e-05	8.7875e-05	-0.266884	4.20382e-07	6.48375e-07	-0.354244	3.36622e-11	7.77593e-11
95	methionine	amino acid	P	492260	401318	499250	412722	529206	420422	-0.313467	4.83181e-08	1.36276e-07	-0.271045	2.68672e-38	9.01216e-38	-0.331273	1.59765e-44	1.1115e-42
250	methyl-3-hydroxybenzoate	Exogenous	N	173806	162697	178413	165509	207263	190782	-0.0987202	0.0123212	0.0191226	-0.16358	9.57419e-05	0.000137064	-0.0649874	0.000119233	0.00019
96	MG 14:0	Lipid	P	61419.9	61900.3	66119.3	68742	62915	63367.9	0.0194174	0.741619	0.76477	0.0433604	0.0390297	0.0465362	0.0155313	0.557568	0.588596
97	MG 16:0	Lipid	P	5.22386e+06	4.97915e+06	5.34392e+06	5.36439e+06	4.7974e+06	5.30705e+06	-0.0729642	0.0185913	0.0289691	0.0323514	0.848735	0.867562	0.136963	0.00144691	0.00203412
98	MG 18:1	Lipid	P	323061	268581	404883	331953	376423	331567	-0.269225	0.000281385	0.000562276	-0.318026	2.12172e-11	3.81397e-11	-0.197816	8.8979e-07	1.6164e-06
99	monoethylhexyl phthalate	Exogenous	P	2.8735e+06	2.56856e+06	2.71802e+06	2.61063e+06	2.56666e+06	2.41058e+06	-0.0307457	0.403801	0.451142	-0.0584256	0.454754	0.477039	-0.0731599	0.0997837	0.121078
100	N 2-acetyllysine	amino acid	P	25853.2	20037.3	25118.3	17939.8	23956	22682.7	-0.387489	0.000138976	0.000300696	-0.467371	3.04056e-40	1.02917e-39	-0.0818598	0.0117172	0.0162857
102	N-acetylmethionine	amino acid	P	13470	12793.8	12215	11576.2	13105.5	12195.5	-0.0732451	0.0912194	0.118926	-0.0739447	0.000511829	0.000692143	-0.0910201	3.43654e-05	5.56159e-05
251	N-Acetylphenylalanine	amino acid	N	5291.96	4973.57	5473.56	4970.28	6027.25	5409.77	-0.0968887	0.0634585	0.0850328	-0.133523	0.000234215	0.000317374	-0.156563	8.93919e-07	1.6164e-06
103	N-acetylserotonin	amino acid	P	90479.4	94377.3	94160.3	96149.4	101331	94254	0.045109	0.0727817	0.0964225	0.0378173	0.0229376	0.0277122	-0.0786088	1.30809e-09	2.74444e-09
104	N-undecanoylglycine	fatty acid intermediate	P	795030	775313	791280	794102	801492	773146	-0.063846	0.79535	0.823333	-0.000787435	0.849132	0.867562	-0.0436632	0.267268	0.304521
101	N2,N2-dimethylguanosine	Nucleotide	P	94750.3	92071.7	101164	96328.2	101950	96029.8	-0.0606321	0.203974	0.242157	-0.0670706	6.78335e-09	1.11973e-08	-0.0921625	4.30125e-18	1.37935e-17
105	oleamide	fatty acid	P	6.09566e+06	5.36334e+06	6.19877e+06	5.52468e+06	5.30358e+06	4.82439e+06	-0.192675	0.132941	0.164667	-0.191679	0.00883476	0.0109226	-0.151998	0.00680355	0.00948927
252	p-hydroxyphenyllactate	carbohydrate	N	170698	171583	187900	187811	196361	199826	0.00634847	0.845703	0.863992	-0.0405423	0.980664	0.983984	0.113777	0.433634	0.469956
106	pantothenate	Cofactors and Vitamins	P	88427.4	85579.4	97875.3	94901.4	100378	97320.1	-0.0225885	0.283137	0.326226	-0.0218118	0.110948	0.1235	-0.0265977	0.0881421	0.109226
107	paraxanthine	Exogenous	P	687993	601770	609864	550921	699056	643005	-0.204593	0.00406691	0.0069363	-0.200407	3.82483e-14	7.69344e-14	-0.13136	0.0217288	0.0292151
108	LPC 14:0	Lipid	P	3.1323e+06	3.00391e+06	3.56886e+06	3.18776e+06	3.76891e+06	3.55219e+06	-0.042472	0.190847	0.232327	-0.129447	6.37763e-06	9.58061e-06	-0.0762064	0.0107203	0.0150944
109	LPC 15:0	Lipid	P	1.68381e+06	1.31208e+06	1.6483e+06	1.31013e+06	1.53954e+06	1.41878e+06	-0.408113	3.47277e-05	8.3932e-05	-0.285396	3.07397e-19	7.50686e-19	-0.115693	4.68736e-05	7.58758e-05
110	LPC 16:0	Lipid	P	5.15016e+07	4.49903e+07	4.95442e+07	4.25484e+07	4.69972e+07	4.39825e+07	-0.213822	2.05058e-09	6.56582e-09	-0.221624	9.5547e-36	2.964e-35	-0.102887	1.97936e-11	4.66038e-11
111	LPC 16:1	Lipid	P	5.9157e+06	5.56942e+06	5.98797e+06	5.53888e+06	5.87588e+06	5.6234e+06	-0.101684	0.0113232	0.0176429	-0.0825604	2.8637e-05	4.23846e-05	-0.0712526	0.00657431	0.0092625
112	LPC 17:0	Lipid	P	5.33845e+06	2.98817e+06	4.73254e+06	2.56676e+06	3.40542e+06	2.7003e+06	-0.90554	1.38582e-15	1.3832e-14	-0.88663	1.93116e-68	3.12867e-67	-0.335701	5.3777e-24	4.59931e-23
113	LPC 18:1	Lipid	P	4.32522e+07	3.36316e+07	3.78602e+07	2.85909e+07	3.42256e+07	3.1083e+07	-0.397035	7.57115e-12	3.11787e-11	-0.396671	1.34631e-44	5.01719e-44	-0.14706	4.86009e-12	1.18657e-11
114	LPC 18:2	Lipid	P	5.46992e+07	5.30039e+07	4.95559e+07	4.84082e+07	5.21718e+07	5.24001e+07	-0.0547025	0.00114981	0.00199779	-0.0288328	0.00452999	0.00575907	0.00494898	0.406222	0.450089
115	LPC 20:0	Lipid	P	536438	242338	422805	195609	300521	225806	-1.27628	8.55119e-18	2.65525e-16	-1.15824	1.41385e-64	1.33e-63	-0.421073	1.07687e-14	2.98571e-14
116	LPC 20:3	Lipid	P	4.83356e+07	2.22359e+07	4.63379e+07	2.1206e+07	3.0134e+07	2.16815e+07	-1.21995	1.72562e-16	2.99929e-15	-1.18921	6.91012e-77	4.26075e-75	-0.49579	9.94785e-26	1.06317e-24
117	LPC 20:4	Lipid	P	1.19053e+07	1.14079e+07	1.17957e+07	1.1522e+07	1.15508e+07	1.14693e+07	-0.0632249	0.0155014	0.025172	-0.0329136	0.00207715	0.00273	-0.0140154	0.146887	0.179854
118	PC 28:0	Lipid	P	2.29913e+06	924653	2.49346e+06	968884	1.65833e+06	1.08863e+06	-1.5973	3.11376e-16	4.25389e-15	-1.54537	1.69373e-62	1.31219e-61	-0.683952	1.01083e-20	4.41071e-20
119	PC 32:0	Lipid	P	8.37006e+06	3.85225e+06	8.35666e+06	3.85601e+06	6.08085e+06	4.47198e+06	-1.32983	1.01096e-16	2.05833e-15	-1.25884	1.00864e-76	4.94e-75	-0.505929	1.34454e-20	5.53621e-20
120	PC 32:1	Lipid	P	8.29419e+06	4.49356e+06	9.53988e+06	5.099e+06	7.10508e+06	5.35245e+06	-1.06039	7.01435e-11	2.5806e-10	-0.983954	2.03984e-52	9.14815e-52	-0.479552	3.36285e-18	1.105e-17
121	PC 32:2	Lipid	P	6.70556e+06	2.97994e+06	7.88163e+06	3.14673e+06	5.1183e+06	3.31293e+06	-1.53432	2.55305e-12	1.235e-11	-1.46626	8.0706e-64	7.14536e-63	-0.69666	2.42859e-22	1.56e-21
122	PC 33:2	Lipid	P	2.77409e+06	1.49296e+06	2.8837e+06	1.53034e+06	2.16755e+06	1.58483e+06	-1.10923	6.60121e-12	2.81069e-11	-1.03835	2.27849e-60	1.45667e-59	-0.515018	6.68608e-24	5.51633e-23
123	PC 34:1	Lipid	P	6.94599e+07	4.65927e+07	6.72757e+07	4.43682e+07	5.61575e+07	4.57563e+07	-0.700945	9.49855e-13	4.78878e-12	-0.693012	2.38418e-56	1.31733e-55	-0.34289	1.51738e-20	6.27966e-20
124	PC 34:2	Lipid	P	7.41328e+07	7.10684e+07	7.62199e+07	7.20539e+07	7.80366e+07	7.34303e+07	-0.0849992	0.142579	0.176429	-0.13684	0.000257183	0.000356778	-0.122028	9.79907e-06	1.64667e-05
125	PC 34:3	Lipid	P	7.3128e+06	4.11559e+06	8.19352e+06	4.58589e+06	6.20842e+06	4.71416e+06	-1.01411	6.31199e-11	2.35773e-10	-0.928789	9.58759e-56	4.94e-55	-0.466425	8.33873e-20	3.154e-19
126	PC 34:4	Lipid	P	2.88188e+06	1.31571e+06	3.32298e+06	1.39359e+06	2.25824e+06	1.52227e+06	-1.48333	3.20072e-11	1.235e-10	-1.37945	3.92516e-62	2.83324e-61	-0.654144	3.33607e-22	2.03775e-21
127	PC 35:2	Lipid	P	7.53907e+06	3.98187e+06	7.15028e+06	3.74288e+06	5.43376e+06	4.09252e+06	-1.13086	8.62643e-15	7.58643e-14	-1.06134	1.49172e-66	1.8525e-65	-0.474655	1.36262e-21	7.68444e-21
128	PC 36:2	Lipid	P	1.01715e+08	6.83718e+07	1.01518e+08	6.88183e+07	8.73346e+07	7.26259e+07	-0.700635	7.30798e-13	3.83638e-12	-0.6427	1.0799e-54	5.5449e-54	-0.313848	1.41514e-19	5.01159e-19
129	PC 36:3	Lipid	P	9.40816e+07	6.34492e+07	9.51827e+07	6.34504e+07	8.06826e+07	6.59081e+07	-0.702519	4.59329e-12	1.99333e-11	-0.676353	2.87949e-53	1.3775e-52	-0.348368	1.15173e-20	5.2e-20
130	PC 36:4	Lipid	P	4.34376e+07	2.82585e+07	4.20536e+07	2.71834e+07	3.43808e+07	2.82253e+07	-0.754012	2.08271e-08	6.0314e-08	-0.70337	1.0666e-32	3.12299e-32	-0.346325	4.11356e-13	1.04402e-12
131	PC 38:6	Lipid	P	3.25325e+07	2.03283e+07	3.22599e+07	2.06073e+07	2.58347e+07	2.05785e+07	-0.804737	4.44516e-12	1.94071e-11	-0.731697	2.13191e-53	1.01706e-52	-0.360721	2.86669e-21	1.32648e-20
132	PC 40:6	Lipid	P	9.87118e+06	5.85598e+06	1.0794e+07	6.55481e+06	8.40071e+06	6.49569e+06	-0.915038	1.96009e-11	7.96774e-11	-0.825555	6.37734e-51	2.82286e-50	-0.417529	8.51865e-20	3.18106e-19
133	PC 40:8	Lipid	P	1.23307e+07	8.49737e+06	1.30044e+07	8.97814e+06	1.06157e+07	8.80772e+06	-0.67482	8.54145e-09	2.52881e-08	-0.634824	1.06732e-36	3.52857e-36	-0.325915	5.31562e-16	1.52221e-15
134	LPE 18:0	Lipid	P	2.87488e+06	1.37385e+06	2.67845e+06	1.24451e+06	1.94406e+06	1.48581e+06	-1.13581	1.76522e-14	1.38938e-13	-1.10867	1.63178e-61	1.12914e-60	-0.397777	4.17936e-17	1.31316e-16
135	LPE 18:2	Lipid	P	1.67491e+06	1.55273e+06	1.447e+06	1.42593e+06	1.94825e+06	1.93453e+06	-0.185963	0.0456211	0.0660581	0.000238215	0.945534	0.96168	-0.0125513	0.903786	0.918595
137	Phe-Phe	amino acid	P	99667.2	94931.1	202845	98383.8	118334	94279	-0.140457	0.0405462	0.0602798	-0.16044	0.0604019	0.0686111	-0.118436	0.160237	0.190918
138	phe-trp	amino acid	P	96999.1	70740.8	97929.6	70815.8	80832.3	68749.6	-0.466733	2.2613e-16	3.705e-15	-0.429053	4.06759e-24	1.07734e-23	-0.225629	6.47273e-27	8.398e-26
253	Phenylalanine	amino acid	N	2.55736e+06	2.26728e+06	2.78582e+06	2.41413e+06	2.97183e+06	2.61668e+06	-0.119878	0.000126602	0.000286696	-0.230595	3.6546e-27	9.9337e-27	-0.119109	3.71125e-11	8.23333e-11
139	pipecolate	amino acid	P	408271	390898	420232	404043	428143	428080	-0.0394447	0.0709842	0.0947946	-0.0458218	0.000691399	0.00092625	0.0096672	0.995515	1
140	piperine	Exogenous	P	2.90135e+06	3.32654e+06	3.88e+06	4.18151e+06	4.7788e+06	4.67915e+06	0.198147	0.00170103	0.00304275	0.0978755	4.57705e-08	7.23694e-08	-0.0419947	0.0911124	0.112385
254	Pregnenolone sulfate	Steroid	N	442258	399714	394206	385591	427407	382739	-0.0607722	0.0237243	0.0361463	-0.0252996	0.415293	0.447155	-0.161296	3.76267e-07	7.11061e-07
141	proline	amino acid	P	1.92465e+06	1.74208e+06	2.06103e+06	1.84533e+06	2.38804e+06	2.0792e+06	-0.154676	0.0004983	0.000980159	-0.143805	2.40304e-16	5.24602e-16	-0.19975	1.71266e-28	2.47e-27
142	pyridoxamine	Cofactors and Vitamins	P	66268.3	61208.7	80295.9	67728.4	78277	70551.1	-0.14939	0.00210261	0.00367872	-0.190313	1.18393e-06	1.82963e-06	-0.140345	2.53526e-09	5.23305e-09
255	rosmarinate	Exogenous	N	21324.9	20039.1	17916	16911.3	18456.9	17257.5	-0.0593665	0.0420885	0.0613846	-0.0960016	0.00019772	0.000279096	-0.096851	6.01526e-06	1.03636e-05
256	S-Allylcysteine	amino acid	N	459170	462451	412870	428166	410100	398353	0.0244454	0.846832	0.863992	0.0471029	0.00201179	0.00261376	-0.0192847	0.100064	0.121078
144	sebacate	Exogenous	P	67429.8	52673.1	57370.4	57448	66242.8	53331.4	-0.102932	0.195735	0.242157	-0.00803316	0.942376	0.955473	-0.0523213	0.327006	0.367162
257	Serine	amino acid	N	8683.01	7333.23	8383.26	6963.09	8275.51	7079.03	-0.233843	1.84831e-07	4.88571e-07	-0.285719	9.79751e-28	2.66e-27	-0.23532	8.45403e-23	5.67432e-22
145	serotonin	amino acid	P	27048.8	18559.3	44751.3	31689.5	51297.5	54350.8	-0.926361	0.161613	0.198593	-0.891829	3.39401e-13	6.66508e-13	0.169949	0.446799	0.485371
146	SM d32:1	Lipid	P	1.33465e+07	5.42988e+06	1.44314e+07	5.60715e+06	9.27205e+06	5.92875e+06	-1.64066	2.73204e-16	3.92294e-15	-1.58355	2.16447e-74	6.7925e-73	-0.712067	1.1187e-23	8.49063e-23
147	SM d32:2	Lipid	P	1.83888e+06	1.01941e+06	2.19592e+06	935801	1.46833e+06	992659	-1.17824	8.57571e-05	0.000196685	-1.34806	2.61906e-51	1.16764e-50	-0.582754	3.47255e-11	7.93119e-11
148	SM d34:2	Lipid	P	2.10444e+07	9.05576e+06	2.2369e+07	9.47276e+06	1.48327e+07	9.75248e+06	-1.51717	3.81885e-16	4.82238e-15	-1.45971	4.18998e-76	1.729e-74	-0.678991	3.56919e-25	3.29333e-24
149	SM d35:1	Lipid	P	823837	483196	848355	501450	699836	548926	-0.918322	8.55291e-13	4.42542e-12	-0.859433	4.7966e-57	2.69455e-56	-0.403752	1.08107e-17	3.48333e-17
150	SM d36:1	Lipid	P	6.22835e+06	3.282e+06	6.78691e+06	3.66692e+06	4.84892e+06	3.57163e+06	-1.09609	1.24923e-14	9.56129e-14	-1.02716	3.67601e-61	2.53861e-60	-0.476376	5.52058e-22	3.23452e-21
151	SM d36:2	Lipid	P	8.51562e+06	4.17906e+06	9.52767e+06	4.73998e+06	6.75114e+06	4.71833e+06	-1.24222	1.31345e-13	7.83171e-13	-1.17496	6.43638e-67	9.88e-66	-0.565243	1.13466e-23	8.49063e-23
152	SM d36:3	Lipid	P	1.07649e+06	457021	1.25772e+06	516698	816544	526020	-1.52802	6.39801e-14	4.27243e-13	-1.49362	1.04248e-66	1.45294e-65	-0.705783	3.04716e-23	2.11714e-22
153	SM d38:1	Lipid	P	8.15396e+06	3.5518e+06	8.37657e+06	3.5655e+06	5.43235e+06	3.61317e+06	-1.48889	2.38854e-16	3.705e-15	-1.43229	2.06095e-66	2.47e-65	-0.642276	1.57237e-21	8.40851e-21
154	SM d40:1	Lipid	P	1.07036e+07	4.44304e+06	1.11201e+07	4.37974e+06	6.90473e+06	4.53184e+06	-1.57301	4.05921e-16	4.82238e-15	-1.57823	2.6211e-56	1.39609e-55	-0.693291	4.54389e-19	1.5226e-18
155	SM d40:2	Lipid	P	1.38422e+07	6.27789e+06	1.44869e+07	6.57415e+06	9.55435e+06	6.58143e+06	-1.38265	5.89698e-14	4.16371e-13	-1.31012	5.12973e-50	2.1719e-49	-0.600586	6.85522e-20	2.66297e-19
156	SM d42:1	Lipid	P	5.30115e+06	1.97365e+06	5.28265e+06	2.1e+06	3.08941e+06	1.99082e+06	-1.8018	5.50901e-17	1.235e-15	-1.68669	1.03174e-53	4.94e-53	-0.736358	8.1779e-17	2.47e-16
157	SM d42:2	Lipid	P	2.44434e+07	9.56059e+06	2.52686e+07	9.96079e+06	1.58415e+07	1.02348e+07	-1.68767	1.71236e-17	4.66556e-16	-1.6232	1.05479e-75	3.88143e-74	-0.68225	2.96267e-22	1.9e-21
158	sn-glycero-3-phosphocholine	Lipid	P	1.03247e+06	1.02807e+06	901081	931783	981150	1.00523e+06	0.0296107	0.934956	0.941434	0.0749749	0.213603	0.2275	0.0142001	0.443406	0.478767
159	spermidine	amino acid	P	8419.11	5156.57	8754.59	5401.77	8974.09	10288.5	-0.887738	0.000931432	0.00174023	-0.857227	9.2158e-10	1.58909e-09	0.196844	0.00227245	0.00332222
160	spermine	amino acid	P	4543.2	3107.75	4801.7	3343.83	5360.51	6665.59	-0.825467	0.0577928	0.0804831	-0.738998	8.14565e-05	0.00011632	0.2954	1.15318e-05	1.98926e-05
258	sphingosine-1P C18	Lipid	N	243398	135440	249405	146883	234239	242782	-0.800556	5.38515e-08	1.51568e-07	-0.779887	3.94528e-35	1.14679e-34	0.063523	0.217906	0.250415
259	Succinate	TCA intermediate	N	20053.3	18668.4	20761.2	20416.1	20799.7	24899.9	-0.134201	0.071992	0.0956129	-0.023027	0.733473	0.760802	0.260869	1.28299e-08	2.58952e-08
260	Taurine	bile acid	N	47506.5	25314.1	49950.8	25718.4	53530.6	58719.6	-0.903119	6.31117e-14	4.27243e-13	-0.93994	6.16054e-45	2.43079e-44	0.122829	0.00110763	0.00161726
261	Tauro-alpha-muricholate	bile acid	N	37054.8	41214.8	31420.8	39089	42965.3	41922.9	0.0958692	0.327175	0.380888	0.280011	0.000233088	0.000317374	0.0103834	0.845373	0.871162
262	Tauro-alpha/beta-muricholate	bile acid	N	45009.3	55347.7	36267.9	46210.5	56703.8	54863.2	0.294814	0.05173	0.0729773	0.312752	0.000124865	0.000169371	0.0458356	0.961387	0.967837
263	Taurochenodeoxycholate	bile acid	N	88040	161111	67379.2	163819	218720	218650	0.873073	0.000100216	0.000222523	1.16784	5.34764e-12	9.69704e-12	0.201498	0.705403	0.739958
264	Taurocholate	bile acid	N	101375	177239	57585.1	154011	196561	198206	0.821572	0.00366113	0.00630276	1.02492	1.21441e-08	1.93725e-08	0.229983	0.91268	0.924979
163	theobromine	Exogenous	P	1.72074e+06	1.60577e+06	1.49709e+06	1.35801e+06	2.25108e+06	2.05897e+06	-0.195711	0.0194308	0.0289691	-0.193726	9.68244e-09	1.57625e-08	-0.130099	4.0811e-06	7.23357e-06
164	theophylline	Exogenous	P	141342	130732	130880	122534	148657	137378	-0.128904	0.00439581	0.00734324	-0.168918	5.35027e-14	1.08439e-13	-0.122888	2.6629e-09	5.6042e-09
265	Threonine	amino acid	N	18102.8	15727	19880.2	16417.2	22779.7	18595.1	-0.315653	0.0192428	0.0289691	-0.284027	8.49331e-16	1.80991e-15	-0.261438	1.26513e-07	2.47e-07
165	thyroxine	Cofactors and Vitamins	P	149425	141905	151027	144745	154128	148774	-0.0789137	0.000988239	0.00181133	-0.0623194	8.58817e-14	1.71306e-13	-0.0538445	6.22022e-12	1.4868e-11
266	Tryptophan	amino acid	N	4.19807e+06	4.05179e+06	4.60003e+06	4.23777e+06	5.21433e+06	4.28307e+06	-0.0555761	0.147781	0.188071	-0.112312	2.18838e-15	4.60508e-15	-0.277726	2.02484e-43	9.88e-42
267	Tyrosine	amino acid	N	1.94033e+06	1.76769e+06	2.3882e+06	2.15463e+06	2.85592e+06	2.49278e+06	-0.154673	0.00436735	0.00734324	-0.174872	3.32818e-08	5.225e-08	-0.211665	3.95616e-19	1.39155e-18
168	urate	Nucleotide	P	1.60062e+07	1.65249e+07	1.73841e+07	1.7815e+07	1.70811e+07	1.69147e+07	0.0594424	0.00146543	0.00270438	0.0399503	1.56794e-08	2.56623e-08	-0.0103524	0.0698458	0.0882143
269	Uridine	Nucleotide	N	1.18831e+06	1.16049e+06	1.23417e+06	1.17087e+06	1.01172e+06	837575	-0.0203932	0.302747	0.347887	-0.116631	2.20294e-08	3.50581e-08	-0.304751	6.82633e-27	8.398e-26
169	urobilin	Cofactors and Vitamins	P	41068.5	26490.5	33366.1	22242.2	32026.5	24406.4	-0.608348	9.04632e-05	0.000203945	-0.463378	0.00594433	0.00747333	-0.285196	3.93105e-07	7.24286e-07
170	urobilinogen	Cofactors and Vitamins	P	50018.4	41435.2	47335.6	43186.4	46390.9	37941.2	-0.282657	0.0190991	0.0289691	-0.204197	0.0724917	0.0819539	-0.345061	5.02018e-06	8.75887e-06
270	Ursodeoxycholate	bile acid	N	96162.3	78309.5	108803	91265.1	117389	104161	-0.223836	3.50487e-05	8.3932e-05	-0.260815	7.28336e-13	1.39775e-12	-0.200842	3.09849e-11	7.15607e-11
171	valine	amino acid	P	7.87337e+06	7.76047e+06	7.6756e+06	7.56798e+06	8.10376e+06	8.03941e+06	-0.019285	0.352022	0.400231	-0.0129683	0.0573219	0.0654837	-0.00790488	0.378254	0.419018
271	xanthosine	Nucleotide	N	7840.14	7913.66	8581.22	8464.1	8434.92	7919.04	0.0181204	0.680474	0.711695	-0.0161549	0.590577	0.6175	-0.0924075	0.00287641	0.00416453
