# Supplementary material for: Comparing the Fasting and Random-Fed Metabolome Response to an Oral Glucose Tolerance Test in Children and Adolescents: Implications of Sex, Obesity, and Insulin Resistance
Source: Nutrients. 2021 Sep 25;13(10):3365. doi: 10.3390/nu13103365 (PMC8538092; doi:10.3390/nu13103365)
Supplement: Supplementary file 1 [file nutrients-13-03365-s001.zip › nutrients-1305571-supplementary/Supplementary Files/Table S5_OVOB_glu_ins.xlsx]

## Sheet: Supplemental Table 1
Table S5. Glucose and insulin levels at the Fasted and Random-Fed Visits for adolescents with overweight and obesity. OVOB individuals were selected that participated in the Fasted and Random-Fed Visits (n=228). Comparison of glucose and insulin levels between t0 and t60. Significance denoted with unadjusted p-value<0.05 using paired t-tests (bold text).
		Fasted Visit	Random-Fed Visit	p-value
t0	glucose (mg/dL)	84±8	87±16	0.00516
	insulin (µU/mL)	24±14	80±89	3.28e-20
t60	glucose (mg/dL)	112±29	93±22	1.4e-21
	insulin (µU/mL)	156±117	152±164	0.657
