# Supplementary material for: Comparing the Fasting and Random-Fed Metabolome Response to an Oral Glucose Tolerance Test in Children and Adolescents: Implications of Sex, Obesity, and Insulin Resistance
Source: Nutrients. 2021 Sep 25;13(10):3365. doi: 10.3390/nu13103365 (PMC8538092; doi:10.3390/nu13103365)
Supplement: Supplementary file 1 [file nutrients-13-03365-s001.zip › nutrients-1305571-supplementary/Supplementary Files/Table S6_ MLR_fastedvnonfasted_OVOB.xlsx]

## Sheet: Sheet1
Table S6. Metabolites differentially associated with the fasted and random-fed state in OVOB. Regression models identified metabolites linearly associated with state (Fasted or Random-Fed), adjusitng for sex and age at the Fasted Visit at t0 and t60. Unadjusted p-value<0.05 highlighted in red. FDR<0.10 highlighted in green. Positive ß state indicates higher in OVOB-Fasted.
Metabolite	Super Pathway	t0			t60
		ß state	p-value state	FDR state	ß state	p-value state	FDR state
1-methyladenosine	Nucleotide	-0.0541871	0.560678	0.66262	-0.0285158	0.760937	0.852672
1-methylurate	Nucleotide	0.0946076	0.310946	0.395895	0.156813	0.0964602	0.17391
1-Methylxanthine	Exogenous	0.139291	0.135501	0.196875	0.186503	0.0475215	0.0980074
2-acetylpyrrolidine	Nucleotide	-0.0520427	0.577753	0.679548	0.018301	0.845859	0.901083
2-aminobutyrate	fatty acid intermediate	-0.0402209	0.668592	0.761025	-0.0545653	0.565726	0.708163
2-hydroxy-3-methylbutyrate	fatty acid intermediate	0.433397	2.69783e-06	6.35143e-06	0.157299	0.0938949	0.17053
2-hydroxybutanoate	fatty acid intermediate	-1.03562	1.2258e-32	1.04762e-31	-0.353261	0.000134747	0.000545615
2-piperidinone	Exogenous	0.0122089	0.896615	0.950489	-0.0221596	0.815413	0.893056
3-hydroxybutanoate	fatty acid intermediate	-0.384505	2.66995e-05	6.05037e-05	-0.330407	0.000445829	0.00159594
3-hydroxyphenyl-valerate	fatty acid intermediate	-0.0884216	0.347244	0.435377	-0.0574451	0.544159	0.702117
3-indolepropionate	Exogenous	0.116746	0.206151	0.284454	0.109778	0.239948	0.37042
3-methoxytyrosine	amino acid	0.0237853	0.795651	0.865752	0.0411916	0.658335	0.788347
3-Methyl-2-oxovalerate	amino acid	0.0503124	0.582701	0.679749	-0.111309	0.235306	0.366511
3,4-dihydroxybenzoate	Exogenous	0.175832	0.0593818	0.0946277	0.265627	0.0047676	0.0128
4-acetamidobutanoate	amino acid	0.00890196	0.924502	0.967367	0.0195857	0.836334	0.899751
5-hydroxy-L-tryptophan	amino acid	-0.0100462	0.912991	0.959612	-0.0949626	0.299723	0.449354
5'-methylthioadenosine	Nucleotide	0.154575	0.0982051	0.147907	0.148007	0.116807	0.209067
AC 10:0	acylcarnitine	-0.795818	1.11183e-18	3.97348e-18	-0.740297	5.52577e-16	1.0507e-14
AC 10:1	acylcarnitine	-0.487747	1.37785e-07	3.4086e-07	-0.586786	2.7505e-10	2.12266e-09
AC 11:0	acylcarnitine	-0.696378	1.19697e-14	3.61463e-14	-0.407377	1.13878e-05	5.31283e-05
AC 12:0	acylcarnitine	-0.637404	3.00226e-12	8.14286e-12	-0.510387	3.13041e-08	2.08949e-07
AC 12:1	acylcarnitine	-0.890593	1.17071e-23	5.24875e-23	-0.759486	8.0401e-17	1.6549e-15
AC 14:0	acylcarnitine	-0.726855	1.10349e-15	3.48333e-15	-0.594417	1.5055e-10	1.27617e-09
AC 14:1	acylcarnitine	-0.918566	4.00714e-25	1.90475e-24	-0.763603	6.51437e-17	1.46179e-15
AC 14:2	acylcarnitine	-0.888527	1.87754e-23	8.14667e-23	-0.696464	3.65268e-14	5.00861e-13
AC 16:0	acylcarnitine	-0.902478	2.96025e-24	1.35393e-23	-0.360749	0.000107123	0.000448464
AC 16:1	acylcarnitine	-1.0208	9.06664e-32	6.22303e-31	-0.779093	9.03725e-18	2.48098e-16
AC 16:2	acylcarnitine	-0.927689	9.22467e-26	4.64763e-25	-0.646952	2.67612e-12	3.00891e-11
AC 18:0	acylcarnitine	0.0994377	0.28746	0.371741	0.186634	0.0441918	0.0925031
AC 18:1	acylcarnitine	-0.91492	5.39104e-25	2.51194e-24	-0.415138	8.37039e-06	4.13478e-05
AC 18:2	acylcarnitine	-0.619558	1.3036e-11	3.49022e-11	-0.105732	0.259919	0.398758
AC 2:0	acylcarnitine	-0.282653	0.00215225	0.00435743	-0.223326	0.0178522	0.0419952
AC 3:0	acylcarnitine	0.279009	0.00176457	0.00363208	0.164499	0.0745077	0.140484
AC 4:0, isomers	acylcarnitine	0.199479	0.0265927	0.044989	0.274318	0.0027047	0.00776815
AC 5:0-OH	acylcarnitine	0.0144017	0.873827	0.938415	0.16715	0.0714533	0.137883
AC 5:0, isomers	acylcarnitine	0.299415	0.000721018	0.00156221	0.17823	0.0488942	0.0990892
AC 5:1	acylcarnitine	0.0253612	0.779074	0.851466	-0.00300359	0.97378	0.988867
AC 6:0	acylcarnitine	-0.769689	6.87749e-18	2.39346e-17	-0.511177	3.27734e-08	2.132e-07
AC 8:0	acylcarnitine	-0.640204	2.54651e-12	6.99833e-12	-0.59866	7.80989e-11	6.88954e-10
AC 8:1	acylcarnitine	-0.00699732	0.939541	0.967367	-0.0803327	0.394545	0.556872
AC 9:0	acylcarnitine	0.0587469	0.522412	0.620365	0.160034	0.0853676	0.157357
acetylsalicylic acid	Exogenous	0.270981	0.0037043	0.00714814	-0.686055	7.94344e-14	1.0322e-12
Adenosine Monophosphate	Nucleotide	0.335122	0.000237554	0.000519255	1.36203	2.0436e-62	2.5194e-60
Ala-Leu	amino acid	-0.0861603	0.323445	0.409697	0.26329	0.00342882	0.00969763
Alpha-N-Phenylacetylglutamine	amino acid	0.0805562	0.387604	0.481097	0.0805459	0.391221	0.556872
Alpha-Tocopherol	Cofactors and Vitamins	-0.847451	2.44682e-21	1.00015e-20	0.0849222	0.370714	0.538625
Andosterone sulfate	Steroid	0.0120764	0.891082	0.948695	0.0381347	0.673726	0.798357
Aspartate	amino acid	0.103327	0.271241	0.352613	-0.102264	0.282258	0.427716
Benzylbutylphthalate	Exogenous	0.0448819	0.633097	0.730724	-0.010425	0.912534	0.955068
bilirubin	Cofactors and Vitamins	-0.540512	2.57137e-09	6.6124e-09	-0.159037	0.0846446	0.157197
biliverdin	Cofactors and Vitamins	-0.380027	3.14025e-05	7.05073e-05	-0.321371	0.000513331	0.00181133
Bis 2-ethylhexyl phthalate	Exogenous	-0.219344	0.0192724	0.0332888	0.00266469	0.977632	0.988867
Brassinolide+HCOOH	Exogenous	0.11836	0.207508	0.284454	0.0469556	0.619939	0.761815
caffeine	Exogenous	0.382199	2.59082e-05	5.92343e-05	0.39295	1.83957e-05	8.26327e-05
carnitine	acylcarnitine	-0.0705128	0.448796	0.55039	-0.218279	0.0194699	0.0441198
Chenodeoxycholate	bile acid	0.200235	0.0321321	0.0536259	0.274209	0.00349429	0.00969763
Cholate	bile acid	0.166803	0.0752084	0.116833	0.355877	0.000156858	0.000624902
cholesterol	Steroid	-0.944094	9.14028e-27	4.90778e-26	-0.00701301	0.939999	0.971463
choline	Lipid	0.0887303	0.342925	0.432156	0.286882	0.00230914	0.00678999
cis-zeatin	Exogenous	-0.0051468	0.955932	0.971667	0.0611067	0.519681	0.67916
Citrate	TCA intermediate	0.116786	0.209749	0.284454	-0.0182631	0.847844	0.901083
cortisol	Steroid	0.116708	0.208919	0.284454	-0.30397	0.00120056	0.00375366
cortisone	Steroid	-0.246818	0.007484	0.0138989	-0.186514	0.0489428	0.0990892
creatine	amino acid	0.136429	0.145336	0.208709	-0.0557615	0.554303	0.702117
deoxycholate	bile acid	0.302541	0.00110251	0.00232561	0.299589	0.00142873	0.00441121
Deoxycholate	bile acid	0.274267	0.00335832	0.00658337	0.231151	0.0146761	0.0358903
DG 32:0	Lipid	-0.134323	0.153079	0.218558	0.221947	0.0188534	0.0431184
DG 32:1	Lipid	0.352029	0.000163075	0.000359639	0.322187	0.000626425	0.00211955
DG 34:1	Lipid	-0.253658	0.00672323	0.0125806	0.246866	0.00891341	0.0232941
DG 34:2	Lipid	0.258299	0.00577058	0.0110491	0.0678335	0.474877	0.648036
DG 36:2	Lipid	-0.42388	4.90744e-06	1.13343e-05	0.021274	0.820744	0.893056
DG 36:3	Lipid	-0.105753	0.253107	0.33254	-0.0688898	0.465129	0.639703
DHA	fatty acid	-1.34682	1.54979e-61	2.73464e-60	-0.570982	8.07492e-10	6.04027e-09
diethylphthalate	Exogenous	-0.129322	0.167482	0.236389	-0.00238278	0.979994	0.988867
dUMP	Nucleotide	0.230535	0.0135937	0.0245083	-0.246795	0.00907823	0.0233575
Edetate	Exogenous	0.146868	0.117749	0.174156	0.000376483	0.99684	0.99684
EPA	fatty acid	-1.28684	1.33229e-54	1.56433e-53	-0.243993	0.00873624	0.0232027
epibrassinolide	Exogenous	0.198011	0.0348005	0.0573049	0.0809448	0.392608	0.556872
FA 10:0-COOH	fatty acid intermediate	0.696672	1.92756e-14	5.74349e-14	0.331089	0.000443198	0.00159594
FA 10:0-OH	fatty acid intermediate	0.799738	2.86002e-19	1.0868e-18	0.891311	9.23456e-24	3.79968e-22
FA 11:0-COOH	fatty acid intermediate	0.66502	2.99761e-13	8.71765e-13	-0.087635	0.35133	0.516538
FA 12:0	fatty acid	-1.01475	1.13485e-31	7.54351e-31	-0.1272	0.179955	0.30033
FA 12:0-NH2	fatty acid intermediate	0.116767	0.212228	0.284893	-0.51424	3.70712e-08	2.34967e-07
FA 12:0-OH	fatty acid intermediate	-1.33334	4.50434e-60	6.53824e-59	-0.447786	1.85493e-06	9.51979e-06
FA 12:1	fatty acid	-1.29916	8.5895e-57	1.06086e-55	-0.63401	7.974e-12	7.87436e-11
FA 12:2	fatty acid	-1.17291	9.70265e-44	1.0417e-42	-0.554561	2.50003e-09	1.76429e-08
FA 14:0	fatty acid	-1.41014	2.98329e-70	1.05151e-68	-0.314776	0.000759796	0.0024819
FA 14:0-OH	fatty acid intermediate	-1.35358	2.91857e-62	6.01033e-61	-0.584945	2.56932e-10	2.04771e-09
FA 14:1	fatty acid	-1.42651	1.00272e-72	4.94e-71	-0.707342	1.44092e-14	2.3712e-13
FA 14:2	fatty acid	-1.3958	3.42806e-68	9.41344e-67	-0.718629	5.45592e-15	9.633e-14
FA 15:0	fatty acid	-1.32496	1.80245e-59	2.47e-58	-0.0821601	0.380372	0.546232
FA 16:0	fatty acid	-1.17241	1.79256e-43	1.84221e-42	-0.133645	0.154834	0.267441
FA 16:0-COOH	fatty acid intermediate	-0.0990432	0.290482	0.373693	0.179769	0.0556934	0.110938
FA 16:0-OH	fatty acid intermediate	-0.21512	0.0217396	0.0370323	-0.065959	0.48082	0.652541
FA 16:1	fatty acid	-1.34446	1.26465e-61	2.394e-60	-0.488642	1.63314e-07	8.94689e-07
FA 17:0	fatty acid	-1.34354	1.70605e-61	2.8158e-60	-0.200602	0.0324852	0.0716414
FA 18:0	fatty acid	-0.742842	1.93075e-16	6.2725e-16	-0.183096	0.0507582	0.101929
FA 18:1	fatty acid	-1.33462	1.9469e-60	3.01031e-59	-0.369979	7.7286e-05	0.000334967
FA 18:2	fatty acid	-0.792715	7.90018e-19	2.86956e-18	-0.407716	1.4165e-05	6.49519e-05
FA 18:3	fatty acid	-1.39785	5.84304e-69	1.8031e-67	-0.36812	8.18078e-05	0.000348355
FA 18:4	fatty acid	-1.47007	5.18446e-80	6.3973e-78	-0.693322	2.71356e-14	3.93747e-13
FA 19:1	fatty acid	-1.38402	1.90322e-66	4.693e-65	-0.414261	9.00117e-06	4.275e-05
FA 20:0	fatty acid	-0.719379	1.51258e-15	4.72114e-15	0.198351	0.0351038	0.0760583
FA 20:1	fatty acid	-1.3241	7.66378e-59	9.958e-58	-0.304014	0.0011125	0.00356868
FA 20:2	fatty acid	-1.42824	2.44879e-72	1.00858e-70	-0.644552	2.06316e-12	2.42295e-11
FA 20:3	fatty acid	-1.48199	1.69027e-80	4.1743e-78	-0.492838	7.82421e-08	4.38986e-07
FA 20:4	fatty acid	-1.37278	1.02119e-64	2.29036e-63	-0.22571	0.0148211	0.0358903
FA 22:0	fatty acid	0.251338	0.00667413	0.0125806	0.469116	4.5092e-07	2.42167e-06
FA 22:1	fatty acid	-0.935533	3.4477e-26	1.77531e-25	-0.117089	0.214033	0.338886
FA 22:4	fatty acid	-1.44129	4.76401e-74	3.91907e-72	-0.59507	6.91321e-11	6.32137e-10
FA 22:5	fatty acid	-1.43798	9.07525e-74	5.6069e-72	-0.601668	5.45717e-11	5.187e-10
FA 23:0	fatty acid	-0.779281	4.77316e-18	1.68313e-17	-0.021964	0.816029	0.893056
FA 24:0	fatty acid	-0.269209	0.00362916	0.00705829	0.346187	0.000173745	0.000681191
FA 24:1	fatty acid	-0.993313	7.44128e-30	4.48215e-29	-0.0505497	0.588993	0.727407
FA 26:0	fatty acid	-0.734334	3.41646e-16	1.09706e-15	0.0346981	0.711115	0.821855
FA 8:0-NH2	fatty acid intermediate	0.0350095	0.706465	0.792157	-0.0200302	0.830669	0.899751
FA 9:0-COOH	fatty acid intermediate	0.661068	4.85601e-13	1.36411e-12	-0.324963	0.00056325	0.00193226
Gamma-GlutamylLeucine	amino acid	0.271727	0.00313494	0.00619463	0.216087	0.0166336	0.0398884
gamma-glutamyltyrosine	amino acid	0.298461	0.000985606	0.00211691	0.329289	0.000357578	0.00133821
gibberellic acid	Exogenous	0.125119	0.182636	0.256313	0.053234	0.572311	0.710355
Gibberellin A3	Exogenous	-0.07071	0.452345	0.55039	-0.0357814	0.706477	0.821855
Glu-Phe	amino acid	0.443981	1.0676e-06	2.56592e-06	0.206629	0.0251525	0.0564788
glucose	carbohydrate	0.0210449	0.822858	0.89143	-0.659038	8.37715e-13	1.03493e-11
Glutamate	amino acid	0.02797	0.765927	0.844571	0.592073	1.54977e-10	1.27617e-09
glutamine	amino acid	-0.186719	0.0464859	0.0750459	-0.331294	0.000418181	0.00154165
glycochenodeoxycholate	bile acid	1.04913	7.47765e-34	6.59843e-33	0.497718	6.06431e-08	3.65078e-07
Glycocholate	bile acid	1.08143	3.59009e-36	3.54692e-35	0.553089	2.19292e-09	1.59097e-08
Glycodeoxycholate	bile acid	1.05759	2.76218e-34	2.52489e-33	0.463497	6.13325e-07	3.22151e-06
Glycohyocholate	bile acid	1.07887	5.35071e-36	5.0825e-35	0.62963	6.79904e-12	7.30261e-11
guanine	Nucleotide	0.0613938	0.510019	0.61451	0.268712	0.00430837	0.0116941
hippurate	Exogenous	0.442983	1.25811e-06	2.9925e-06	0.0376535	0.675533	0.798357
Histidine	amino acid	0.197037	0.0352878	0.0577224	0.291476	0.00202243	0.00601855
Hyocholate	bile acid	0.15102	0.107321	0.160657	0.363593	0.000113144	0.000465776
Hyodeoxycholate	bile acid	-0.00661911	0.943868	0.967367	0.0194328	0.837825	0.899751
Ile-Pro	amino acid	-0.0581584	0.515778	0.618433	-0.134958	0.129957	0.227656
ile-val	amino acid	-0.246177	0.00103684	0.00220775	-0.770779	2.91978e-22	9.0155e-21
Indole lactate	carbohydrate	0.169493	0.05551	0.0890323	0.176993	0.0476149	0.0980074
Indole-3-lactate	carbohydrate	0.186473	0.0359739	0.0584575	0.180761	0.0416332	0.0886499
Indole-3-methyl acetate	amino acid	-0.00680657	0.942161	0.967367	-0.0623025	0.509312	0.675598
indoleacetate	Exogenous	0.111222	0.233902	0.30895	0.124206	0.188536	0.308399
Indoleacrylic acid	amino acid	0.0404297	0.666826	0.761025	0.0417098	0.66068	0.788347
Ketoleucine	amino acid	0.0813437	0.372758	0.465006	-0.130342	0.166325	0.281385
kynurenine	amino acid	0.236756	0.00983395	0.0178602	-0.23323	0.0118782	0.0295282
L-gamma-glutamylisoleucine	amino acid	0.250159	0.00663743	0.0125806	0.204532	0.0264212	0.058793
Lactate	carbohydrate	0.488562	9.46013e-08	2.38431e-07	-0.0422854	0.656373	0.788347
lenticin	Exogenous	0.0365965	0.695314	0.784213	0.0339723	0.719259	0.826312
Leu-Ile	amino acid	-0.121086	0.194862	0.271926	0.289004	0.00194152	0.00584823
Leu-Pro	amino acid	-0.0573503	0.520996	0.620365	-0.121183	0.173151	0.290941
leucine+isoleucine	amino acid	0.225764	0.0149479	0.0267015	0.144066	0.118483	0.210541
Lithocholate glycine conjugate	bile acid	1.0119	1.86755e-31	1.2155e-30	0.273218	0.00364045	0.00999101
lysine	amino acid	0.0473194	0.611175	0.708733	-0.0622546	0.503706	0.672861
m-hydroxybenzoic acid	Exogenous	0.220502	0.0180807	0.0314503	0.435288	3.38956e-06	1.70884e-05
Malate	TCA intermediate	0.227351	0.0150264	0.0267015	0.0838108	0.377715	0.545588
maleic acid	TCA intermediate	0.223374	0.016571	0.029236	0.325696	0.000530934	0.00184705
mesobilirubinogen	bile acid	-0.000300827	0.997445	0.997445	-0.0588397	0.53381	0.693953
methionine	amino acid	0.246618	0.00789374	0.0145504	0.0536267	0.561134	0.707143
methyl-3-hydroxybenzoate	Exogenous	0.105854	0.257349	0.336323	0.117709	0.212739	0.338886
MG 14:0	Lipid	-0.288862	0.00192616	0.00393191	-0.376905	5.94849e-05	0.000262437
MG 16:0	Lipid	-0.165967	0.0737686	0.115322	0.0286611	0.762917	0.852672
MG 18:1	Lipid	-0.204637	0.0291246	0.0489372	-0.0272347	0.773459	0.86056
monoethylhexyl phthalate	Exogenous	-0.117258	0.210749	0.284454	-0.124991	0.188141	0.308399
N 2-acetyllysine	amino acid	-0.133477	0.111247	0.165529	0.740118	1.01989e-17	2.5194e-16
N-acetylmethionine	amino acid	0.216702	0.0198107	0.0339809	0.188477	0.0430946	0.0909774
N-Acetylphenylalanine	amino acid	0.276474	0.00296026	0.00589664	0.238817	0.0108771	0.0275034
N-acetylserotonin	amino acid	0.160523	0.0868688	0.132448	-0.0139211	0.883307	0.928412
N-undecanoylglycine	fatty acid intermediate	0.0435483	0.643342	0.739095	-0.0376008	0.691878	0.810771
N2,N2-dimethylguanosine	Nucleotide	0.0316927	0.736148	0.819048	-0.00276036	0.976706	0.988867
oleamide	fatty acid	-0.488658	1.22444e-07	3.04384e-07	-0.32058	0.000664442	0.0022178
p-hydroxyphenyllactate	carbohydrate	-0.0102966	0.912588	0.959612	0.164679	0.0811472	0.151844
pantothenate	Cofactors and Vitamins	-0.0266839	0.770191	0.845498	-0.0368382	0.692602	0.810771
paraxanthine	Exogenous	0.161635	0.0808762	0.124077	0.177094	0.0588793	0.115422
LPC 14:0	Lipid	0.131225	0.161453	0.229189	0.224288	0.0176716	0.0419701
LPC 15:0	Lipid	-0.1373	0.141951	0.20504	0.193008	0.0395038	0.0848474
LPC 16:0	Lipid	-0.426233	4.09571e-06	9.55377e-06	0.168341	0.0735191	0.139686
LPC 16:1	Lipid	-0.029105	0.756626	0.838057	0.0179685	0.85001	0.901083
LPC 17:0	Lipid	-0.971119	1.5023e-28	8.82143e-28	0.118996	0.201096	0.324866
LPC 18:1	Lipid	-0.462963	4.35339e-07	1.05338e-06	0.29252	0.00161254	0.00491726
LPC 18:2	Lipid	0.35179	0.000132155	0.000294075	0.5001	7.53148e-08	4.32537e-07
LPC 20:0	Lipid	-0.848167	1.789e-21	7.49373e-21	0.244469	0.00895927	0.0232941
LPC 20:3	Lipid	-1.22494	2.85554e-48	3.211e-47	0.0303275	0.747642	0.847099
LPC 20:4	Lipid	-0.113022	0.224295	0.297854	-0.0349579	0.712053	0.821855
PC 28:0	Lipid	-0.938298	2.49193e-26	1.30857e-25	0.132214	0.162759	0.277251
PC 32:0	Lipid	-0.951235	4.59747e-27	2.52489e-26	0.239215	0.0109123	0.0275034
PC 32:1	Lipid	-0.657825	4.68832e-13	1.33153e-12	0.0163261	0.863024	0.91097
PC 32:2	Lipid	-0.890833	1.19335e-23	5.24875e-23	0.0320642	0.735506	0.837189
PC 33:2	Lipid	-0.820084	7.29175e-20	2.85814e-19	0.0427411	0.649626	0.788347
PC 34:1	Lipid	-0.806172	3.06753e-19	1.14892e-18	0.0558883	0.55419	0.702117
PC 34:2	Lipid	0.164736	0.0793814	0.122545	0.0773909	0.413676	0.574033
PC 34:3	Lipid	-0.756488	4.19549e-17	1.40189e-16	-0.00226692	0.98086	0.988867
PC 34:4	Lipid	-0.828536	1.92678e-20	7.68887e-20	0.0632673	0.503965	0.672861
PC 35:2	Lipid	-0.857837	7.09011e-22	3.01936e-21	0.134912	0.150347	0.26152
PC 36:2	Lipid	-0.760845	3.62194e-17	1.22485e-16	0.115458	0.221892	0.349092
PC 36:3	Lipid	-0.818736	7.73334e-20	2.9833e-19	0.077229	0.413339	0.574033
PC 36:4	Lipid	-0.662064	3.37636e-13	9.70767e-13	0.0420125	0.654653	0.788347
PC 38:6	Lipid	-0.798325	7.23303e-19	2.66539e-18	-0.00803067	0.932595	0.967861
PC 40:6	Lipid	-0.768125	1.12425e-17	3.84222e-17	-0.0256104	0.787425	0.87217
PC 40:8	Lipid	-0.741246	1.11457e-16	3.6556e-16	-0.0644387	0.490984	0.662694
LPE 18:0	Lipid	-0.844325	2.4731e-21	1.00015e-20	0.344219	0.000185924	0.00071755
LPE 18:2	Lipid	0.723221	1.67926e-15	5.187e-15	0.702511	1.83096e-14	2.82506e-13
Phe-Phe	amino acid	-0.143752	0.126068	0.184253	-0.277611	0.00252863	0.00734791
phe-trp	amino acid	-0.616919	1.5609e-11	4.09915e-11	-0.143642	0.127837	0.22554
Phenylalanine	amino acid	0.00594177	0.949612	0.969232	0.0964208	0.309833	0.461017
pipecolate	amino acid	0.0515548	0.583428	0.679749	0.200093	0.0348642	0.0760583
piperine	Exogenous	0.143868	0.121929	0.179265	0.0562753	0.549818	0.702117
Pregnenolone sulfate	Steroid	0.14853	0.0952306	0.144306	-0.00905217	0.920661	0.959508
proline	amino acid	0.614725	1.48305e-11	3.93075e-11	0.508334	2.01854e-08	1.38594e-07
pyridoxamine	Cofactors and Vitamins	-0.00404613	0.965565	0.976239	0.17553	0.0604737	0.117614
rosmarinate	Exogenous	0.0785511	0.396512	0.489692	0.0680207	0.46618	0.639703
S-Allylcysteine	amino acid	-0.0175985	0.851526	0.918458	-0.170457	0.0724212	0.138667
sebacate	Exogenous	0.00371497	0.968335	0.976239	-0.0542493	0.567677	0.708163
Serine	amino acid	-0.0683823	0.465905	0.564111	0.0569274	0.548285	0.702117
serotonin	amino acid	0.120834	0.197982	0.274728	0.879959	1.12923e-22	3.98729e-21
SM d32:1	Lipid	-1.02931	3.74793e-32	2.80682e-31	0.103487	0.274342	0.418286
SM d32:2	Lipid	-0.916827	2.40108e-25	1.1856e-24	0.0792456	0.404036	0.567028
SM d34:2	Lipid	-1.03372	1.66352e-32	1.36673e-31	0.0623513	0.511485	0.675598
SM d35:1	Lipid	-0.70951	6.43519e-15	1.9638e-14	0.178898	0.0581739	0.114952
SM d36:1	Lipid	-0.970981	1.96898e-28	1.1316e-27	-0.0217029	0.819377	0.893056
SM d36:2	Lipid	-0.94741	4.40662e-27	2.47561e-26	0.00498354	0.95818	0.986127
SM d36:3	Lipid	-1.0005	3.53266e-30	2.17977e-29	0.0329878	0.727919	0.832389
SM d38:1	Lipid	-1.02358	8.87097e-32	6.22303e-31	0.0457486	0.628424	0.76842
SM d40:1	Lipid	-0.657568	5.13242e-13	1.42372e-12	0.112093	0.235932	0.366511
SM d40:2	Lipid	-0.918358	2.98972e-25	1.4481e-24	0.0295881	0.754816	0.851322
SM d42:1	Lipid	-0.998596	3.22273e-30	2.03933e-29	-0.000567275	0.995217	0.99684
SM d42:2	Lipid	-1.0264	6.45515e-32	4.693e-31	0.0858977	0.36419	0.532277
sn-glycero-3-phosphocholine	Lipid	0.190143	0.0340535	0.0564511	0.119768	0.201233	0.324866
spermidine	amino acid	-0.00779876	0.933495	0.967367	1.05011	6.499e-33	3.211e-31
spermine	amino acid	0.219779	0.0179759	0.0314503	1.09997	7.82813e-37	4.83502e-35
sphingosine-1P C18	Lipid	-0.244723	0.00897452	0.01642	1.23691	4.41764e-49	3.63913e-47
Succinate	TCA intermediate	-0.000743775	0.99367	0.997445	0.504721	6.68439e-08	3.92848e-07
Taurine	bile acid	0.169866	0.0705398	0.110977	1.42233	8.38364e-70	2.06986e-67
Tauro-alpha-muricholate	bile acid	0.480385	2.04149e-07	4.98891e-07	0.159105	0.0925888	0.169403
Tauro-alpha/beta-muricholate	bile acid	0.555313	1.59326e-09	4.134e-09	0.305474	0.0011953	0.00375366
Taurochenodeoxycholate	bile acid	1.02853	3.37744e-32	2.60894e-31	0.412263	8.8638e-06	4.275e-05
Taurocholate	bile acid	1.03297	1.76631e-32	1.41029e-31	0.507049	4.56757e-08	2.82198e-07
theobromine	Exogenous	0.304003	0.00111102	0.00232561	0.341452	0.000273368	0.0010388
theophylline	Exogenous	0.114009	0.214022	0.285748	0.122954	0.184958	0.306609
Threonine	amino acid	0.169369	0.0699094	0.11069	0.220584	0.0183366	0.0423284
thyroxine	Cofactors and Vitamins	0.0960935	0.298452	0.381956	0.131718	0.155935	0.267473
Tryptophan	amino acid	0.536673	2.66754e-09	6.79887e-09	0.0598364	0.519202	0.67916
Tyrosine	amino acid	0.300945	0.00129379	0.00268544	0.276719	0.00347508	0.00969763
urate	Nucleotide	-0.0668355	0.450929	0.55039	-0.223766	0.0119548	0.0295282
Uridine	Nucleotide	-0.666019	1.78662e-13	5.26345e-13	-0.634136	7.49015e-12	7.70846e-11
urobilin	Cofactors and Vitamins	0.00731311	0.938067	0.967367	0.0982302	0.300176	0.449354
urobilinogen	Cofactors and Vitamins	-0.013071	0.88865	0.948695	-0.119635	0.204333	0.327729
Ursodeoxycholate	bile acid	0.0381689	0.685017	0.776143	0.0932256	0.327053	0.483725
valine	amino acid	0.283463	0.00226262	0.00454364	0.315386	0.000763661	0.0024819
xanthosine	Nucleotide	-0.0349133	0.708772	0.792157	-0.220611	0.0182699	0.0423284
