# Supplementary material for: Comparing the Fasting and Random-Fed Metabolome Response to an Oral Glucose Tolerance Test in Children and Adolescents: Implications of Sex, Obesity, and Insulin Resistance
Source: Nutrients. 2021 Sep 25;13(10):3365. doi: 10.3390/nu13103365 (PMC8538092; doi:10.3390/nu13103365)
Supplement: Supplementary file 1 [file nutrients-13-03365-s001.zip › nutrients-1305571-supplementary/Supplementary Files/Table S7_ MLR_OVOB_HOMAIR_sexstratified.xlsx]

## Sheet: males and females stratified
Table S7. Sex stratified relationship between metabolites and HOMA-IR in OVOB. Regression models classified metabolites linearly associated with HOMA-IR, adjusting for sex and age at the Fasted Visit. Models were run seperately for OVOB participants at the Fasted Visit (t0, t60, and fasted fold change (log2(t60/t0)) and at the Random-Fed Visit (t0, t60, and random-fed fold change (log2(t60/t0)). …
Metabolite	Super Pathway		Males																		Females
			fasted t0			fasted t60			fasted fold change			random-fed t0			random-fed t60			random-fed fold change			fasted t0			fasted t60			fasted fold change			random-fed t0			random-fed t60			random-fed fold change
			ß metabolite	p-value metabolite	FDR metabolite	ß metabolite	p-value metabolite	FDR metabolite	ß metabolite	p-value metabolite	FDR metabolite	ß metabolite	p-value metabolite	FDR metabolite	ß metabolite	p-value metabolite	FDR metabolite	ß metabolite	p-value metabolite	FDR metabolite	ß metabolite	p-value metabolite	FDR metabolite	ß metabolite	p-value metabolite	FDR metabolite	ß metabolite	p-value metabolite	FDR metabolite	ß metabolite	p-value metabolite	FDR metabolite	ß metabolite	p-value metabolite	FDR metabolite	ß metabolite	p-value metabolite	FDR metabolite
AC 10:0	acylcarnitine	P	-0.22481	0.494193	0.959923	-0.0156117	0.962384	0.9949	0.142677	0.70008	0.991	-0.0912556	0.781325	0.981209	-0.0156117	0.962384	0.9949	-0.390607	0.397863	0.949846	-0.494353	0.0487196	0.323789	0.103059	0.692038	0.834471	0.329559	0.386684	0.625383	-0.151474	0.548544	0.874173	0.108385	0.676047	0.826901	-0.194344	0.603417	0.912917
AC 10:1	acylcarnitine	P	0.178544	0.589018	0.959923	0.41654	0.204693	0.84255	-0.9011	0.14314	0.991	0.291101	0.376863	0.981209	0.41654	0.204693	0.84255	-0.741367	0.435889	0.949846	-0.136813	0.585972	0.829551	0.0850345	0.743716	0.854736	0.84831	0.112393	0.294153	-0.0677016	0.788699	0.965275	-0.208506	0.422213	0.690491	0.702095	0.283848	0.866046
AC 11:0	acylcarnitine	P	-0.494891	0.13606	0.959923	-0.872873	0.00927272	0.747225	1.08874	0.137148	0.991	-0.0404256	0.903045	0.981209	-0.872873	0.00927272	0.747225	0.392955	0.533793	0.949846	-0.425819	0.0892765	0.385117	-0.0886315	0.73302	0.854736	0.099641	0.761992	0.855945	0.00544563	0.982804	0.996401	0.203345	0.435142	0.690491	0.645092	0.0418618	0.866046
AC 12:0	acylcarnitine	P	-0.515467	0.114455	0.959923	-0.123256	0.713114	0.963175	0.209022	0.774426	0.991	-0.0464709	0.88759	0.981209	-0.123256	0.713114	0.963175	0.543417	0.547518	0.949846	-0.116547	0.643195	0.853502	-0.0403722	0.87754	0.937036	1.99865	0.000379008	0.0328	-0.120669	0.632986	0.910632	0.321773	0.213651	0.578439	0.678241	0.263996	0.866046
AC 12:1	acylcarnitine	P	0.01201	0.971131	0.983089	0.101617	0.757247	0.970163	0.870551	0.438392	0.991	0.107478	0.7448	0.981209	0.101617	0.757247	0.970163	0.832386	0.467743	0.949846	-0.325232	0.193863	0.603763	0.368006	0.156335	0.376959	2.69216	0.00139285	0.0492	-0.0812925	0.748778	0.951031	0.0868903	0.739033	0.878232	1.36579	0.0740703	0.866046
AC 14:0	acylcarnitine	P	-0.453581	0.168931	0.959923	-0.259958	0.428341	0.84255	0.515173	0.325126	0.991	-0.278847	0.395564	0.981209	-0.259958	0.428341	0.84255	0.657684	0.418553	0.949846	-0.25922	0.301863	0.689221	0.216727	0.40365	0.623302	2.2569	0.000359698	0.0328	-0.200071	0.429238	0.789893	0.0340324	0.895729	0.966413	0.341966	0.496179	0.894004
AC 14:1	acylcarnitine	P	-0.102224	0.755974	0.959923	0.178234	0.587515	0.897671	0.141338	0.751496	0.991	-0.201826	0.539599	0.981209	0.178234	0.587515	0.897671	0.141823	0.829186	0.949846	-0.447091	0.0737514	0.378225	0.0830598	0.749224	0.854736	0.98589	0.0495063	0.190266	-0.252585	0.318749	0.709189	-0.156048	0.547684	0.748523	0.477027	0.344321	0.866046
AC 14:2	acylcarnitine	P	-0.0360764	0.912851	0.959923	0.0793084	0.810101	0.984	0.232937	0.77961	0.991	-0.159149	0.629232	0.981209	0.0793084	0.810101	0.984	0.366824	0.658078	0.949846	-0.399994	0.112502	0.445924	-0.0411422	0.875107	0.937036	1.31205	0.0228289	0.124025	-0.272595	0.284611	0.709189	-0.158742	0.546015	0.748523	0.420412	0.400524	0.866046
AC 16:0	acylcarnitine	P	0.116088	0.725485	0.959923	0.197689	0.550877	0.880648	0.786213	0.404731	0.991	0.0806935	0.806152	0.981209	0.197689	0.550877	0.880648	1.09002	0.251735	0.949846	-0.437201	0.0802381	0.385117	0.251353	0.332546	0.547596	2.595	0.000237669	0.0328	0.0204071	0.935623	0.996401	0.203228	0.433306	0.690491	0.803415	0.177711	0.866046
AC 16:1	acylcarnitine	P	0.0504046	0.879679	0.959923	0.258039	0.432233	0.84255	1.10609	0.17532	0.991	-0.252531	0.441593	0.981209	0.258039	0.432233	0.84255	0.833125	0.278014	0.949846	-0.284149	0.256794	0.65805	0.319618	0.222062	0.451542	1.31149	0.0048239	0.07872	-0.206386	0.413833	0.782505	-0.00929697	0.971622	0.992368	0.888506	0.0494002	0.866046
AC 16:2	acylcarnitine	P	-0.26518	0.419043	0.959923	0.0155016	0.962757	0.9949	-0.242077	0.384091	0.991	-0.198681	0.545914	0.981209	0.0155016	0.962757	0.9949	-0.361589	0.434648	0.949846	-0.509197	0.0415852	0.300988	-0.0503191	0.846551	0.92152	0.0892848	0.706087	0.82649	-0.509003	0.0438692	0.53997	-0.234789	0.369584	0.679575	0.0509286	0.890502	0.974594
AC 18:0	acylcarnitine	P	0.169631	0.605961	0.959923	-0.202654	0.537128	0.880648	0.804768	0.316878	0.991	0.0635551	0.848854	0.981209	-0.202654	0.537128	0.880648	0.206415	0.697291	0.949846	-0.331297	0.187759	0.603763	-0.16593	0.525455	0.70641	1.64061	0.00482705	0.07872	-0.239883	0.341533	0.714651	-0.202689	0.434174	0.690491	0.713095	0.198703	0.866046
AC 18:1	acylcarnitine	P	0.0837507	0.799064	0.959923	0.40411	0.238731	0.84255	0.0633928	0.954321	0.991	-0.306932	0.357178	0.981209	0.40411	0.238731	0.84255	-0.205214	0.852349	0.949846	-0.513991	0.039438	0.293709	0.194982	0.453533	0.644861	1.86361	0.0115354	0.10332	-0.163431	0.517534	0.871952	0.121233	0.640474	0.812688	0.862373	0.260579	0.866046
AC 18:2	acylcarnitine	P	-0.0377445	0.909634	0.959923	-0.0228326	0.946802	0.9949	-0.0287784	0.88915	0.991	-0.0220222	0.948512	0.981209	-0.0228326	0.946802	0.9949	0.11618	0.649497	0.949846	-0.479717	0.0542922	0.337635	0.0224514	0.931194	0.978954	-0.166786	0.346388	0.595905	-0.229688	0.362626	0.74333	-0.0478069	0.853807	0.942522	-0.130975	0.459384	0.894004
AC 2:0	acylcarnitine	P	0.0781316	0.817614	0.959923	0.0258162	0.938338	0.9949	-0.362321	0.505319	0.991	-0.191709	0.580697	0.981209	0.0258162	0.938338	0.9949	0.0439616	0.946383	0.974201	-0.178645	0.479077	0.784125	-0.441939	0.0872561	0.275331	-0.44132	0.343123	0.595905	0.0212738	0.933386	0.996401	-0.161521	0.53565	0.74104	-0.358659	0.411476	0.866046
AC 3:0	acylcarnitine	P	0.22986	0.498973	0.959923	0.020998	0.951126	0.9949	0.412452	0.768371	0.991	-0.0304698	0.932268	0.981209	0.020998	0.951126	0.9949	-1.97086	0.234523	0.949846	0.436852	0.0830542	0.385117	0.237412	0.36171	0.570373	0.730411	0.575201	0.761819	0.352662	0.171718	0.636175	0.227774	0.384586	0.680659	-1.79123	0.145048	0.866046
AC 4:0, isomers	acylcarnitine	P	-0.321966	0.339239	0.959923	-0.291691	0.387077	0.84255	0.873079	0.58821	0.991	-0.445521	0.194229	0.954568	-0.291691	0.387077	0.84255	1.26286	0.347342	0.949846	0.323906	0.198795	0.603763	0.411851	0.113966	0.3116	1.5228	0.172425	0.378664	0.00625687	0.980688	0.996401	-0.192943	0.461313	0.704843	-0.0111037	0.990298	0.9974
AC 5:0-OH	acylcarnitine	P	-0.419491	0.208885	0.959923	-0.314664	0.356921	0.84255	0.275908	0.79531	0.991	-0.455545	0.16361	0.954568	-0.314664	0.356921	0.84255	-0.829499	0.495408	0.949846	0.624162	0.0121531	0.176541	0.928464	0.000282856	0.0105429	0.0428871	0.963479	0.971398	0.4206	0.102631	0.572688	0.389945	0.135162	0.494171	-0.429782	0.556852	0.894004
AC 5:0, isomers	acylcarnitine	P	-0.0212279	0.948854	0.972622	0.0284482	0.931958	0.9949	1.26829	0.476174	0.991	0.283091	0.389226	0.981209	0.0284482	0.931958	0.9949	-2.76269	0.117239	0.949846	0.661487	0.00819097	0.176541	0.620768	0.0160017	0.115765	2.45158	0.116937	0.299556	0.52489	0.0384873	0.526167	0.463793	0.0740008	0.37151	0.0435734	0.978068	0.9974
AC 5:1	acylcarnitine	P	-0.682138	0.0372955	0.80975	-0.651778	0.049545	0.84255	0.262592	0.554721	0.991	-0.436879	0.185049	0.954568	-0.651778	0.049545	0.84255	-0.451387	0.435887	0.949846	0.288698	0.255427	0.65805	0.431853	0.100915	0.301128	1.53638	0.00771866	0.09471	-0.335945	0.189359	0.636175	-0.341249	0.192177	0.576702	0.379517	0.239982	0.866046
AC 6:0	acylcarnitine	P	0.351515	0.292074	0.959923	0.500733	0.129178	0.84255	0.0942058	0.894185	0.991	0.168637	0.616034	0.981209	0.500733	0.129178	0.84255	-0.512821	0.423777	0.949846	-0.0451205	0.85826	0.927771	0.393016	0.129663	0.325573	1.65331	0.00659512	0.0854526	0.0904669	0.723671	0.941959	0.331163	0.201661	0.576702	0.116479	0.828383	0.954938
AC 8:0	acylcarnitine	P	-0.037347	0.910352	0.959923	-0.00305015	0.992617	0.9949	0.0147131	0.934574	0.991	-0.171238	0.606475	0.981209	-0.00305015	0.992617	0.9949	-0.0152666	0.954392	0.974201	-0.289062	0.249662	0.65805	0.18861	0.46784	0.652942	-0.0182342	0.905645	0.93999	-0.00981231	0.969148	0.996401	0.0270652	0.917602	0.972972	-0.0776138	0.581203	0.894004
AC 8:1	acylcarnitine	P	0.508972	0.123503	0.959923	0.252153	0.44395	0.84255	-0.581446	0.444765	0.991	0.0833149	0.80305	0.981209	0.252153	0.44395	0.84255	0.28901	0.589246	0.949846	0.0956399	0.707037	0.879636	0.0564235	0.830678	0.913934	0.409443	0.522704	0.743261	-0.150784	0.569842	0.88185	-0.206645	0.426088	0.690491	-0.405483	0.527978	0.894004
AC 9:0	acylcarnitine	P	-0.965528	0.00262106	0.3198	-1.00233	0.0017699	0.2214	0.482398	0.390064	0.991	-0.636816	0.0504681	0.65067	-1.00233	0.0017699	0.2214	-0.60613	0.309048	0.949846	0.0136661	0.956897	0.976753	0.153472	0.559746	0.717116	0.973134	0.0138074	0.104188	-0.137263	0.587031	0.88185	-0.238152	0.357905	0.679575	-0.0427897	0.931375	0.974594
Ala-Leu	amino acid	P	-0.48823	0.138617	0.959923	-0.201718	0.550973	0.880648	0.890074	0.280816	0.991	0.288431	0.387945	0.981209	-0.201718	0.550973	0.880648	-0.418619	0.595662	0.949846	-0.22299	0.373736	0.720127	0.416913	0.111261	0.3116	0.935001	0.152379	0.350378	0.0438269	0.86267	0.996401	0.0123638	0.962078	0.992368	-0.19386	0.753691	0.92496
acetylsalicylic acid aspirin	Exogenous	N	-0.140748	0.683588	0.959923	-0.024711	0.940718	0.9949	1.37102	0.195162	0.991	0.167436	0.620425	0.981209	-0.024711	0.940718	0.9949	0.496516	0.609807	0.949846	0.307474	0.23013	0.650628	0.0125273	0.961796	0.989848	0.0356226	0.960385	0.971398	0.407926	0.105007	0.572688	0.425521	0.104195	0.461146	-1.06839	0.225261	0.866046
Adenosine Monophosphate	Nucleotide	N	0.0630669	0.855928	0.959923	0.445004	0.18085	0.84255	2.6901	0.158	0.991	0.0476992	0.8937	0.981209	0.445004	0.18085	0.84255	-0.175307	0.662106	0.949846	-0.00251339	0.992618	0.9926	-0.094481	0.743661	0.854736	0.189867	0.624143	0.771501	-0.0633747	0.813885	0.9822	-0.00596158	0.982185	0.992368	0.421777	0.670506	0.92496
Alpha-N-Phenylacetylglutamine	amino acid	N	-0.0260678	0.93759	0.969116	0.00461156	0.988934	0.9949	-0.337962	0.663384	0.991	0.055243	0.869408	0.981209	0.00461156	0.988934	0.9949	-0.524176	0.469306	0.949846	-0.0738745	0.771373	0.927771	-0.158393	0.551144	0.715976	0.924021	0.134717	0.321674	-0.104687	0.678605	0.935341	-0.0891026	0.732173	0.874375	0.641129	0.398646	0.866046
Alpha-Tocopherol	Cofactors and Vitamins	N	-0.292083	0.378272	0.959923	-0.00347715	0.991893	0.9949	0.0268537	0.976957	0.991	0.0904127	0.783387	0.981209	-0.00347715	0.991893	0.9949	-1.67578	0.279797	0.949846	-0.070932	0.777733	0.927771	0.0937503	0.720054	0.851657	0.534745	0.594044	0.769074	0.156882	0.536466	0.874173	0.32202	0.214313	0.578439	-0.772305	0.460576	0.894004
Andosterone sulfate	Steroid	N	0.0779805	0.834614	0.959923	0.130406	0.722717	0.963175	-0.0434957	0.927977	0.991	0.162499	0.666603	0.981209	0.130406	0.722717	0.963175	-0.697174	0.198814	0.949846	-0.0352912	0.891673	0.941452	0.0869579	0.741942	0.854736	-0.060721	0.875094	0.928808	-0.0055154	0.983054	0.996401	-0.0789694	0.765196	0.887921	0.13473	0.760939	0.92496
Aspartate	amino acid	N	0.149688	0.64863	0.959923	-0.315768	0.337018	0.84255	-0.867422	0.6647	0.991	-0.143832	0.661564	0.981209	-0.315768	0.337018	0.84255	-3.98385	0.0474961	0.949846	0.176656	0.483858	0.784125	0.103792	0.691555	0.834471	3.89413	0.0113383	0.10332	0.196551	0.437243	0.789893	0.0778888	0.764056	0.887921	-0.697877	0.686697	0.92496
Benzylbutylphthalate	Exogenous	P	0.127878	0.698054	0.959923	0.447229	0.172826	0.84255	-0.642972	0.614134	0.991	-0.354989	0.278609	0.981209	0.447229	0.172826	0.84255	-0.317043	0.745836	0.949846	0.0941832	0.707997	0.879636	0.0753823	0.773057	0.872397	0.434032	0.672359	0.802963	-0.0280533	0.91251	0.996401	-0.177048	0.494912	0.733342	0.576826	0.286635	0.866046
bilirubin	Cofactors and Vitamins	P	-0.0931359	0.794749	0.959923	-0.0108036	0.976974	0.9949	1.44273	0.0255396	0.896143	-0.356843	0.325778	0.981209	-0.0108036	0.976974	0.9949	-1.69866	0.0581942	0.949846	-0.535507	0.0314439	0.26158	-0.00932186	0.971415	0.989848	0.536367	0.375921	0.612393	-0.211575	0.401826	0.776822	-0.067295	0.79559	0.908719	-0.66041	0.250262	0.866046
biliverdin	Cofactors and Vitamins	P	-0.00891313	0.979988	0.984	-0.0386238	0.913878	0.9949	-0.353524	0.71069	0.991	-0.192237	0.598666	0.981209	-0.0386238	0.913878	0.9949	-0.000555637	0.999468	0.9995	-0.413526	0.0979695	0.40861	-0.161217	0.535768	0.712469	-0.983164	0.0800649	0.252623	-0.139157	0.582093	0.88185	-0.199748	0.441441	0.690491	0.127862	0.847817	0.956692
Bis 2-ethylhexyl phthalate	Exogenous	P	-0.110484	0.737193	0.959923	-0.0546077	0.868077	0.9949	-1.70962	0.334112	0.991	0.308249	0.348252	0.981209	-0.0546077	0.868077	0.9949	-3.26108	0.0471877	0.949846	0.234523	0.349485	0.70473	0.249097	0.336912	0.548857	-1.40386	0.315228	0.571366	0.225008	0.372967	0.746	0.254489	0.326527	0.647734	-0.860246	0.466919	0.894004
Brassinolide+HCOOH	Exogenous	N	0.0558699	0.866447	0.959923	0.200673	0.547278	0.880648	0.0542641	0.896613	0.991	0.290276	0.377134	0.981209	0.200673	0.547278	0.880648	0.3536	0.302368	0.949846	-0.185644	0.46035	0.784125	-0.0835295	0.749413	0.854736	-0.0546582	0.901102	0.939282	0.105814	0.676635	0.935341	-0.218355	0.399372	0.68708	0.612313	0.36624	0.866046
caffeine	Exogenous	P	0.747483	0.0227334	0.7216	0.73961	0.0236599	0.747225	0.504833	0.437246	0.991	0.702081	0.0316891	0.531071	0.73961	0.0236599	0.747225	0.1789	0.821105	0.949846	0.211716	0.407476	0.737096	0.418376	0.112506	0.3116	1.70522	0.000636636	0.0369	0.272974	0.295382	0.709189	0.311636	0.244013	0.578439	0.914506	0.0804889	0.866046
carnitine	acylcarnitine	P	0.157089	0.632521	0.959923	0.183214	0.577232	0.896055	0.0647851	0.824701	0.991	0.137216	0.676208	0.981209	0.183214	0.577232	0.896055	0.0719393	0.809263	0.949846	0.351657	0.160348	0.547692	0.542474	0.0374316	0.186468	-0.159814	0.487901	0.718703	0.302365	0.23312	0.67896	0.305996	0.238885	0.578439	0.0437187	0.904063	0.974594
Chenodeoxycholate	bile acid	N	0.256148	0.435071	0.959923	0.0066114	0.984	0.9949	0.0556628	0.874021	0.991	0.120422	0.714033	0.981209	0.0066114	0.984	0.9949	-0.0660285	0.851869	0.949846	0.603018	0.0151317	0.199752	0.507069	0.0528504	0.205883	-0.132162	0.569235	0.761819	0.295985	0.246416	0.6888	0.229374	0.382182	0.680659	0.0936529	0.685568	0.92496
Cholate	bile acid	N	-0.375841	0.254632	0.959923	-0.451047	0.169894	0.84255	-0.0749875	0.921544	0.991	-0.0526328	0.872922	0.981209	-0.451047	0.169894	0.84255	-0.823981	0.32691	0.949846	0.635145	0.0104985	0.176541	0.767104	0.00279459	0.04592	-0.511993	0.478251	0.713102	0.487481	0.0519235	0.555104	0.29915	0.247729	0.578439	-0.698282	0.2625	0.866046
cholesterol	Steroid	P	0.211775	0.523995	0.959923	0.364832	0.270577	0.84255	0.66159	0.377463	0.991	0.337891	0.303292	0.981209	0.364832	0.270577	0.84255	0.52926	0.483432	0.949846	0.12366	0.622503	0.853502	0.495704	0.0562556	0.209845	-0.0811322	0.880205	0.928808	0.326842	0.195813	0.636175	0.280187	0.279211	0.606153	0.168898	0.770811	0.92496
choline	Lipid	P	-0.199017	0.5483	0.959923	-0.205156	0.532479	0.880648	0.652194	0.676463	0.991	0.232637	0.481851	0.981209	-0.205156	0.532479	0.880648	-0.461044	0.73217	0.949846	0.0494672	0.844903	0.927771	0.0942436	0.716948	0.851657	-0.582391	0.509964	0.738	0.0130997	0.95871	0.996401	-0.275495	0.290161	0.609875	-0.157134	0.877103	0.974594
cis-zeatin	Exogenous	P	0.247724	0.450744	0.959923	0.105851	0.747638	0.967945	0.0710054	0.73995	0.991	0.275879	0.410056	0.981209	0.105851	0.747638	0.967945	0.166928	0.478507	0.949846	-0.0118983	0.962401	0.978307	-0.0723968	0.780659	0.876951	0.0704839	0.657675	0.793109	0.0171321	0.946884	0.996401	-0.141704	0.587626	0.788537	0.125273	0.522065	0.894004
Citrate	TCA intermediate	N	-0.0439849	0.893553	0.959923	-0.138437	0.677712	0.963175	-0.675975	0.348217	0.991	-0.0837695	0.79955	0.981209	-0.138437	0.677712	0.963175	-0.828749	0.123663	0.949846	0.0272568	0.915002	0.953771	0.209023	0.423704	0.634561	0.647619	0.231696	0.467198	-0.0213644	0.934292	0.996401	-0.301481	0.260467	0.582573	0.258368	0.644002	0.92496
cortisol	Steroid	P	-0.197345	0.548053	0.959923	-0.470325	0.150188	0.84255	0.602715	0.548533	0.991	-0.0601916	0.854761	0.981209	-0.470325	0.150188	0.84255	-0.528698	0.662686	0.949846	-0.0979778	0.704296	0.879636	-0.269974	0.297833	0.521451	0.598181	0.250609	0.485414	-0.380396	0.147888	0.636175	-0.411671	0.120908	0.4797	-1.09761	0.316611	0.866046
cortisone	Steroid	P	-0.0790102	0.813436	0.959923	-0.265255	0.425532	0.84255	-0.339988	0.459962	0.991	0.0358907	0.915389	0.981209	-0.265255	0.425532	0.84255	0.263205	0.787563	0.949846	-0.388309	0.126285	0.470755	-0.291013	0.267489	0.496439	-0.130843	0.681794	0.810255	-0.220309	0.385721	0.759254	-0.60229	0.0193986	0.228288	-0.404209	0.559013	0.894004
creatine	amino acid	P	0.112835	0.731324	0.959923	-0.0073913	0.982088	0.9949	1.07955	0.496639	0.991	0.0331882	0.919709	0.981209	-0.0073913	0.982088	0.9949	0.599293	0.540897	0.949846	0.140054	0.580962	0.829551	0.173172	0.51525	0.696369	-0.139048	0.876926	0.928808	0.100811	0.692018	0.935341	-0.0102045	0.968722	0.992368	-0.350765	0.700782	0.92496
deoxycholate	bile acid	P	0.347945	0.292057	0.959923	0.0746753	0.821373	0.984	0.245337	0.716953	0.991	0.348388	0.288012	0.981209	0.0746753	0.821373	0.984	0.521722	0.509024	0.949846	0.628502	0.0112513	0.176541	0.500332	0.05257	0.205883	0.781108	0.0122768	0.10332	0.367624	0.149357	0.636175	0.341967	0.191916	0.576702	0.93414	0.138691	0.866046
DG 32:0	Lipid	P	0.253839	0.439396	0.959923	0.416803	0.207047	0.84255	-0.150649	0.869904	0.991	0.190041	0.56552	0.981209	0.416803	0.207047	0.84255	0.648302	0.582607	0.949846	1.21559	3.6795e-07	0	1.15709	3.8623e-06	0	2.20815	0.00663276	0.0854526	1.08348	8.26906e-06	0	0.953359	0.000155772	0.0164	-0.2286	0.813555	0.944083
DG 32:1	Lipid	P	0.0347295	0.915995	0.959923	0.244786	0.456263	0.84255	0.205445	0.8228	0.991	0.137293	0.676537	0.981209	0.244786	0.456263	0.84255	-0.553101	0.592659	0.949846	0.978272	5.83419e-05	0.0082	1.05626	2.56354e-05	0	-0.24519	0.690667	0.816886	0.869642	0.000424627	0.0164	0.792519	0.00183903	0.0632571	0.0864362	0.88511	0.974594
DG 34:1	Lipid	P	0.327606	0.319359	0.959923	0.456644	0.162538	0.84255	0.625423	0.586765	0.991	0.493851	0.130705	0.954568	0.456644	0.162538	0.84255	-0.492063	0.790812	0.949846	0.731248	0.00306833	0.108943	1.0424	3.40001e-05	0	1.52806	0.664191	0.79704	0.886491	0.000319793	0.0164	0.879492	0.000521333	0.0246	-3.71102	0.240586	0.866046
DG 34:2	Lipid	P	0.169117	0.609704	0.959923	0.404634	0.219996	0.84255	0.271984	0.729992	0.991	0.257658	0.432918	0.981209	0.404634	0.219996	0.84255	0.434456	0.526974	0.949846	1.08049	7.759e-06	0	0.967813	0.000124925	0.00492	1.54091	0.0114464	0.10332	0.892655	0.000294029	0.0164	0.774773	0.00234538	0.070725	1.09481	0.276695	0.866046
DG 36:2	Lipid	P	0.167355	0.611383	0.959923	0.265574	0.420516	0.84255	0.173582	0.946891	0.991	0.0326061	0.921737	0.981209	0.265574	0.420516	0.84255	-3.12581	0.218159	0.949846	0.677693	0.00620856	0.169467	0.680858	0.00792445	0.0883364	2.47349	0.22174	0.454485	0.319737	0.204309	0.636175	0.329884	0.202272	0.576702	-0.183981	0.92995	0.974594
DG 36:3	Lipid	P	-0.377651	0.258886	0.959923	0.437285	0.192373	0.84255	-0.997288	0.103412	0.991	0.463415	0.158236	0.954568	0.437285	0.192373	0.84255	0.497362	0.338411	0.949846	0.539429	0.0336853	0.265219	0.732924	0.00419647	0.064575	-0.178548	0.597519	0.769555	0.571869	0.0246809	0.4674	0.41712	0.106561	0.461146	-0.300318	0.490962	0.894004
DHA	fatty acid	N	-0.264817	0.421233	0.959923	-0.14118	0.66767	0.960551	-0.109283	0.812142	0.991	0.255379	0.439896	0.981209	-0.14118	0.66767	0.960551	-0.131287	0.778307	0.949846	-0.231796	0.357513	0.711218	0.367183	0.159077	0.379986	0.0905105	0.894959	0.936894	-0.243525	0.334716	0.714651	0.0290087	0.910982	0.972972	-0.0554224	0.90743	0.974594
diethylphthalate	Exogenous	P	0.329405	0.316549	0.959923	-0.754362	0.0214958	0.747225	0.074823	0.859973	0.991	0.42819	0.19353	0.954568	-0.754362	0.0214958	0.747225	-0.37106	0.355522	0.949846	-0.323224	0.197797	0.603763	-0.0830899	0.750488	0.854736	-0.0894777	0.708905	0.82649	0.115235	0.648325	0.916562	0.114835	0.658078	0.817764	-0.380872	0.160031	0.866046
dUMP	Nucleotide	P	0.0347584	0.915873	0.959923	0.160594	0.632514	0.936126	0.301202	0.479561	0.991	0.0258976	0.937842	0.981209	0.160594	0.632514	0.936126	0.0562943	0.918556	0.964925	0.163856	0.519867	0.804374	0.561117	0.0293852	0.1722	0.499752	0.100131	0.283041	0.189587	0.4527	0.795459	0.0161637	0.950367	0.992368	0.0020702	0.994513	0.9974
Edetate	Exogenous	N	0.158742	0.628932	0.959923	0.076154	0.817611	0.984	-0.448874	0.452039	0.991	-0.159595	0.628456	0.981209	0.076154	0.817611	0.984	-0.382856	0.539528	0.949846	0.161944	0.519716	0.804374	0.193389	0.462493	0.652942	-0.195183	0.733483	0.83538	0.153978	0.542854	0.874173	0.136053	0.599984	0.792199	0.18456	0.718108	0.92496
EPA	fatty acid	N	-0.265772	0.41891	0.959923	0.317575	0.339423	0.84255	-0.457437	0.742851	0.991	0.352764	0.283581	0.981209	0.317575	0.339423	0.84255	0.438592	0.791684	0.949846	-0.0784259	0.755963	0.920673	0.538899	0.0390386	0.188118	1.99325	0.0944462	0.279572	-0.129771	0.607444	0.900123	0.301909	0.24379	0.578439	0.122083	0.904024	0.974594
epibrassinolide	Exogenous	P	-0.269436	0.412174	0.959923	0.511334	0.117426	0.84255	0.116001	0.930373	0.991	-0.225906	0.49872	0.981209	0.511334	0.117426	0.84255	-2.03976	0.145533	0.949846	-0.106762	0.672212	0.865484	0.266602	0.310638	0.52334	0.0029082	0.997825	0.9978	-0.162307	0.523503	0.874173	-0.00786346	0.976179	0.992368	-1.24907	0.255733	0.866046
FA 10:0-COOH	fatty acid intermediate	N	-0.478665	0.143296	0.959923	-0.314177	0.337959	0.84255	-0.2592	0.766114	0.991	-0.243966	0.459577	0.981209	-0.314177	0.337959	0.84255	-0.19909	0.836033	0.949846	-0.153241	0.54402	0.82095	0.213386	0.413622	0.628059	0.424256	0.632634	0.774227	-0.148716	0.556008	0.876769	0.132651	0.612094	0.796702	-0.151047	0.796643	0.937625
FA 10:0-OH	fatty acid intermediate	N	0.0798796	0.807984	0.959923	0.042323	0.897853	0.9949	0.371897	0.591937	0.991	-0.456699	0.162487	0.954568	0.042323	0.897853	0.9949	0.684072	0.445888	0.949846	-0.251233	0.327794	0.689221	-0.0294633	0.912399	0.964996	1.40215	0.015656	0.10865	-0.345136	0.179127	0.636175	-0.201145	0.445856	0.690491	0.849899	0.146352	0.866046
FA 11:0-COOH	fatty acid intermediate	N	-0.253502	0.440337	0.959923	-0.427631	0.203088	0.84255	0.16871	0.869546	0.991	0.247933	0.456846	0.981209	-0.427631	0.203088	0.84255	0.21192	0.861152	0.949846	0.289734	0.249313	0.65805	0.25882	0.326043	0.545551	1.13354	0.137307	0.321674	-0.00590355	0.981359	0.996401	0.112902	0.664453	0.821442	0.419598	0.585054	0.894004
FA 12:0	fatty acid	N	-0.438352	0.189996	0.959923	-0.291124	0.381456	0.84255	0.416595	0.440103	0.991	-0.0486328	0.882386	0.981209	-0.291124	0.381456	0.84255	0.64079	0.262602	0.949846	-0.559902	0.0281356	0.256022	0.242241	0.3567	0.566117	0.831999	0.0354613	0.152603	0.117311	0.645645	0.916562	0.314551	0.226217	0.578439	0.42697	0.22981	0.866046
FA 12:0-NH2	fatty acid intermediate	P	0.234904	0.474293	0.959923	0.312804	0.340845	0.84255	-0.119029	0.610736	0.991	0.706567	0.0364286	0.531071	0.312804	0.340845	0.84255	0.0564647	0.91181	0.964925	0.264746	0.290697	0.689221	0.139687	0.590797	0.75304	-0.0786167	0.798489	0.876924	0.308162	0.223061	0.677563	0.0794777	0.759746	0.887921	-0.403887	0.347839	0.866046
FA 12:0-OH	fatty acid intermediate	N	-0.0738158	0.824271	0.959923	0.228502	0.489298	0.853672	-1.78593	0.374676	0.991	-0.034197	0.917165	0.981209	0.228502	0.489298	0.853672	-1.25778	0.612744	0.949846	-0.250307	0.318546	0.689221	0.00605164	0.981772	0.989848	1.22719	0.473987	0.711	-0.0682662	0.788724	0.965275	0.259066	0.317074	0.639398	-0.385307	0.831378	0.954938
FA 12:1	fatty acid	N	0.159973	0.629088	0.959923	0.0685791	0.835449	0.986694	0.371594	0.491385	0.991	-0.0307291	0.925548	0.981209	0.0685791	0.835449	0.986694	0.550611	0.382274	0.949846	-0.331924	0.190545	0.603763	0.411194	0.115348	0.31169	1.02436	0.0135156	0.104188	-0.317081	0.212074	0.652208	-0.0184856	0.943527	0.991885	0.341887	0.380307	0.866046
FA 12:2	fatty acid	N	0.063377	0.848346	0.959923	0.189592	0.582841	0.896055	-2.06306	0.297368	0.991	0.0886601	0.788783	0.981209	0.189592	0.582841	0.896055	-0.601713	0.825887	0.949846	-0.260964	0.306976	0.689221	0.313093	0.245232	0.467591	1.47813	0.317224	0.571366	-0.290395	0.257328	0.695081	-0.203357	0.448315	0.690491	1.07792	0.533976	0.894004
FA 14:0	fatty acid	N	-0.454923	0.171857	0.959923	-0.0272403	0.935605	0.9949	0.223086	0.604461	0.991	-0.00798578	0.980632	0.992706	-0.0272403	0.935605	0.9949	0.494532	0.33301	0.949846	-0.120825	0.632876	0.853502	0.531908	0.0406559	0.192542	0.580857	0.0899221	0.27303	0.00116235	0.996365	0.9981	0.428255	0.10337	0.461146	0.208412	0.480982	0.894004
FA 14:0-OH	fatty acid intermediate	N	-0.153798	0.640326	0.959923	-0.0157294	0.963159	0.9949	0.10057	0.757289	0.991	-0.13044	0.691603	0.981209	-0.0157294	0.963159	0.9949	0.401123	0.325226	0.949846	-0.464429	0.0625768	0.366657	0.469548	0.0707092	0.244961	0.592852	0.0208461	0.121829	0.000612037	0.998082	0.9981	0.185684	0.474128	0.71115	0.144445	0.535048	0.894004
FA 14:1	fatty acid	N	0.0566826	0.868387	0.959923	0.398348	0.237009	0.84255	0.244591	0.600834	0.991	-0.0798003	0.808867	0.981209	0.398348	0.237009	0.84255	0.547968	0.35	0.949846	-0.239375	0.339548	0.695975	0.460212	0.0770962	0.256305	0.692327	0.0779721	0.249195	-0.0872534	0.730845	0.94227	0.142911	0.582066	0.786795	0.274842	0.411947	0.866046
FA 14:2	fatty acid	N	-0.125307	0.706442	0.959923	0.373172	0.280168	0.84255	0.211042	0.558093	0.991	0.155276	0.636787	0.981209	0.373172	0.280168	0.84255	0.499599	0.240913	0.949846	-0.139411	0.581857	0.829551	0.538839	0.0379246	0.186468	0.716412	0.0143436	0.104188	-0.102635	0.6875	0.935341	0.120919	0.645039	0.813692	0.275056	0.302286	0.866046
FA 15:0	fatty acid	N	-0.145738	0.659866	0.959923	0.0493352	0.882602	0.9949	0.241242	0.585356	0.991	-0.0039946	0.99032	0.996	0.0493352	0.882602	0.9949	0.46204	0.399757	0.949846	-0.0427662	0.868328	0.927771	0.406005	0.120149	0.314304	0.732417	0.0445189	0.179459	0.114056	0.657152	0.923835	0.228009	0.382221	0.680659	0.312503	0.327041	0.866046
FA 16:0	fatty acid	N	-0.241548	0.469532	0.959923	-0.118633	0.731807	0.963175	0.365457	0.519932	0.991	-0.173651	0.597491	0.981209	-0.118633	0.731807	0.963175	0.556252	0.467018	0.949846	-0.138927	0.579958	0.829551	0.236213	0.372324	0.583349	0.729345	0.120934	0.304739	-0.21941	0.385798	0.759254	-0.0479934	0.853319	0.942522	0.232767	0.580253	0.894004
FA 16:0-COOH	fatty acid intermediate	N	-0.495831	0.12905	0.959923	0.223504	0.496819	0.859643	0.155441	0.743161	0.991	-0.187747	0.568072	0.981209	0.223504	0.496819	0.859643	0.56603	0.349187	0.949846	-0.186268	0.463733	0.784125	0.30047	0.262566	0.493127	0.626697	0.115847	0.299556	-0.278512	0.269854	0.698899	0.296219	0.252755	0.578439	0.319302	0.347395	0.866046
FA 16:0-OH	fatty acid intermediate	N	-0.733412	0.0236972	0.7216	0.284274	0.388338	0.84255	0.967024	0.302282	0.991	-0.536466	0.10061	0.887297	0.284274	0.388338	0.84255	1.04764	0.434878	0.949846	-0.0809649	0.747087	0.914361	0.319553	0.233066	0.46244	0.215449	0.544573	0.761342	0.0705559	0.782287	0.965275	-0.0100194	0.969198	0.992368	0.119515	0.80268	0.940306
FA 16:1	fatty acid	P	0.283893	0.389996	0.959923	0.154607	0.643793	0.937129	-0.015048	0.975192	0.991	-0.0779769	0.812447	0.981209	0.154607	0.643793	0.937129	-0.202413	0.502095	0.949846	0.11882	0.636064	0.853502	0.383194	0.142344	0.350002	0.115351	0.575063	0.761819	0.10304	0.683347	0.935341	0.289754	0.263287	0.58353	-0.333888	0.528283	0.894004
FA 17:0	fatty acid	N	-0.10443	0.7512	0.959923	0.182734	0.59156	0.898356	0.241836	0.523354	0.991	0.214022	0.51495	0.981209	0.182734	0.59156	0.898356	0.572057	0.198149	0.949846	0.174594	0.493705	0.78861	0.507243	0.0510345	0.205883	0.728042	0.0143536	0.104188	0.168033	0.508102	0.862018	0.303038	0.246253	0.578439	0.281304	0.310987	0.866046
FA 18:0	fatty acid	N	0.329155	0.316352	0.959923	0.306627	0.367147	0.84255	0.23418	0.609403	0.991	-0.265519	0.418366	0.981209	0.306627	0.367147	0.84255	0.462411	0.417719	0.949846	-0.0461595	0.855525	0.927771	0.207417	0.427781	0.634561	0.737456	0.0462341	0.18331	-0.0430846	0.865677	0.996401	0.0622256	0.810891	0.915052	0.264006	0.416632	0.868505
FA 18:1	fatty acid	P	-0.0734329	0.828973	0.959923	0.319713	0.332158	0.84255	-0.316209	0.524155	0.991	0.161982	0.623817	0.981209	0.319713	0.332158	0.84255	-0.171168	0.772846	0.949846	-0.152447	0.54386	0.82095	0.443964	0.0859377	0.274434	-0.131864	0.736878	0.83538	0.2157	0.395712	0.772557	0.471606	0.0678329	0.368465	-0.174992	0.720315	0.92496
FA 18:2	fatty acid	P	-0.830291	0.0103771	0.67404	0.454306	0.169088	0.84255	-0.364159	0.579651	0.991	-0.469644	0.150787	0.954568	0.454306	0.169088	0.84255	0.363081	0.624804	0.949846	-0.263321	0.307846	0.689221	0.608966	0.0177863	0.125109	0.281728	0.61823	0.771173	-0.082065	0.7492	0.951031	0.211739	0.42208	0.690491	-1.00442	0.0890992	0.866046
FA 18:3	fatty acid	N	-0.163654	0.624287	0.959923	0.248596	0.458048	0.84255	0.47648	0.436967	0.991	-0.0209104	0.949274	0.981209	0.248596	0.458048	0.84255	0.708682	0.376416	0.949846	0.0550274	0.830803	0.927771	0.653552	0.0121788	0.10349	0.824975	0.0959021	0.279572	-0.141169	0.583139	0.88185	0.233894	0.375713	0.679575	0.283605	0.524871	0.894004
FA 18:4	fatty acid	N	-0.0498218	0.885658	0.959923	0.0730952	0.823997	0.984	0.437497	0.443655	0.991	0.224797	0.493595	0.981209	0.0730952	0.823997	0.984	0.755422	0.329709	0.949846	0.0448072	0.862571	0.927771	0.787731	0.00218304	0.04592	0.711911	0.129007	0.314198	-0.198051	0.439889	0.789893	0.0981428	0.708623	0.8508	0.268018	0.51745	0.894004
FA 19:1	fatty acid	N	-0.184094	0.578698	0.959923	0.36539	0.286586	0.84255	-0.0543446	0.896169	0.991	0.102881	0.754305	0.981209	0.36539	0.286586	0.84255	0.114874	0.841112	0.949846	-0.0561778	0.823551	0.927771	0.605493	0.0191701	0.127654	0.618856	0.0732558	0.237261	0.0204032	0.936542	0.996401	0.38781	0.13619	0.494171	0.195962	0.583968	0.894004
FA 20:0	fatty acid	N	-0.128816	0.695004	0.959923	-0.12297	0.71222	0.963175	0.36311	0.505604	0.991	-0.0395707	0.904313	0.981209	-0.12297	0.71222	0.963175	0.615777	0.389352	0.949846	-0.256974	0.311516	0.689221	0.190298	0.469804	0.652942	0.732353	0.124821	0.307008	-0.0104862	0.967561	0.996401	0.12105	0.640922	0.812688	0.24212	0.554743	0.894004
FA 20:1	fatty acid	N	-0.085434	0.796049	0.959923	0.326611	0.339332	0.84255	0.319171	0.473926	0.991	0.0291083	0.929499	0.981209	0.326611	0.339332	0.84255	0.507071	0.367497	0.949846	-0.306332	0.221202	0.640179	0.360923	0.166649	0.386638	0.664269	0.109314	0.292526	-0.0436169	0.864389	0.996401	0.222566	0.391724	0.687055	0.150182	0.690563	0.92496
FA 20:2	fatty acid	N	-0.122061	0.711642	0.959923	0.38753	0.261332	0.84255	-0.00844538	0.986742	0.991	0.200562	0.54273	0.981209	0.38753	0.261332	0.84255	0.474979	0.51597	0.949846	-0.348632	0.164039	0.552658	0.491466	0.0582813	0.214057	0.440303	0.277322	0.532936	-0.0931391	0.714715	0.940194	0.328029	0.206346	0.576702	0.228587	0.565451	0.894004
FA 20:3	fatty acid	N	-0.164401	0.619122	0.959923	0.187524	0.580238	0.896055	0.18649	0.747784	0.991	0.138915	0.675993	0.981209	0.187524	0.580238	0.896055	0.314112	0.616449	0.949846	-0.17788	0.484495	0.784125	0.651709	0.0122315	0.10349	1.12477	0.00543943	0.0795882	-0.170774	0.499867	0.853996	0.332568	0.199376	0.576702	0.398822	0.291731	0.866046
FA 20:4	fatty acid	N	-0.370939	0.259712	0.959923	0.0772977	0.823718	0.984	-0.140777	0.903328	0.991	0.24398	0.468679	0.981209	0.0772977	0.823718	0.984	-0.220948	0.841264	0.949846	-0.230751	0.358454	0.711218	0.365295	0.162541	0.384375	1.92061	0.0440395	0.179459	-0.260745	0.301117	0.709189	0.108016	0.677098	0.826901	-0.222832	0.761235	0.92496
FA 22:0	fatty acid	N	-0.120469	0.713979	0.959923	0.520623	0.120268	0.84255	0.194757	0.627124	0.991	-0.133192	0.685443	0.981209	0.520623	0.120268	0.84255	-2.66173	0.28896	0.949846	0.363939	0.153439	0.539091	0.393319	0.133624	0.331976	0.159584	0.580201	0.761819	-0.0586045	0.818464	0.9822	0.160487	0.536166	0.74104	0.392809	0.389242	0.866046
FA 22:1	fatty acid	N	0.0192022	0.953489	0.973282	0.0573002	0.861776	0.9949	0.4378	0.644656	0.991	0.0383048	0.907272	0.981209	0.0573002	0.861776	0.9949	-1.35957	0.381217	0.949846	-0.434966	0.0830599	0.385117	0.154247	0.555869	0.715976	1.92984	0.00549288	0.0795882	-0.349763	0.16848	0.636175	-0.131848	0.611255	0.796702	1.21479	0.229488	0.866046
FA 22:4	fatty acid	N	-0.196274	0.550656	0.959923	0.256858	0.456529	0.84255	-0.0381499	0.894621	0.991	0.24686	0.454667	0.981209	0.256858	0.456529	0.84255	-0.173522	0.466907	0.949846	-0.115406	0.64619	0.853502	0.407807	0.117993	0.312129	0.349845	0.211349	0.437218	-0.0455844	0.857495	0.996401	0.316433	0.223652	0.578439	0.224107	0.277901	0.866046
FA 22:5	fatty acid	N	-0.18512	0.575095	0.959923	0.115108	0.73146	0.963175	1.18416	0.506032	0.991	-0.0154694	0.962843	0.982775	0.115108	0.73146	0.963175	-1.80108	0.317903	0.949846	-0.458555	0.0697329	0.378225	0.483381	0.0626863	0.223539	-0.57512	0.585251	0.761819	-0.39864	0.115278	0.572688	0.0025057	0.992365	0.996451	-1.86407	0.191585	0.866046
FA 23:0	fatty acid	N	0.396487	0.226761	0.959923	0.333584	0.315661	0.84255	-0.437521	0.720392	0.991	0.324929	0.321639	0.981209	0.333584	0.315661	0.84255	-0.408871	0.734421	0.949846	-0.186288	0.458154	0.784125	0.162971	0.533096	0.712469	-1.07127	0.389877	0.625383	0.0813647	0.750023	0.951031	0.219204	0.402288	0.687262	-0.659116	0.251071	0.866046
FA 24:0	fatty acid	N	-0.266863	0.416122	0.959923	0.246924	0.459193	0.84255	-0.885774	0.297194	0.991	0.019106	0.95365	0.981633	0.246924	0.459193	0.84255	-0.374405	0.677161	0.949846	0.1385	0.593172	0.829551	0.285234	0.274581	0.504116	-0.0410706	0.942384	0.957977	0.175122	0.494303	0.853996	0.247582	0.339189	0.666933	-0.0953836	0.883505	0.974594
FA 24:1	fatty acid	N	0.259789	0.429461	0.959923	0.225186	0.501073	0.859643	-0.282863	0.824997	0.991	0.232753	0.478538	0.981209	0.225186	0.501073	0.859643	0.573634	0.729583	0.949846	-0.209102	0.405562	0.737096	0.27555	0.290803	0.518383	0.860086	0.461105	0.700189	0.0333292	0.89615	0.996401	0.232088	0.371648	0.679575	0.35054	0.755772	0.92496
FA 26:0	fatty acid	N	-0.0404058	0.902732	0.959923	0.0586863	0.859952	0.9949	1.00932	0.338402	0.991	0.042543	0.897007	0.981209	0.0586863	0.859952	0.9949	-1.23769	0.498071	0.949846	-0.206643	0.413242	0.738872	0.100105	0.703477	0.840102	0.555764	0.391465	0.625383	0.0932809	0.714402	0.940194	0.345962	0.185445	0.576702	-0.304731	0.757661	0.92496
FA 8:0-NH2	fatty acid intermediate	P	0.125428	0.70858	0.959923	0.287525	0.393391	0.84255	-0.160902	0.734163	0.991	0.142744	0.664124	0.981209	0.287525	0.393391	0.84255	-0.454312	0.770013	0.949846	-0.43343	0.0907671	0.385117	-0.274413	0.300974	0.521451	-0.13086	0.773548	0.864914	-0.235121	0.366148	0.744302	-0.187761	0.481258	0.717575	-0.299511	0.677892	0.92496
FA 9:0-COOH	fatty acid intermediate	N	-0.458684	0.160927	0.959923	-0.557488	0.0971975	0.84255	-0.109687	0.925398	0.991	0.0280091	0.932574	0.981209	-0.557488	0.0971975	0.84255	-1.42065	0.0559625	0.949846	0.177034	0.48209	0.784125	-0.00194402	0.994068	0.9968	0.664695	0.304406	0.563026	-0.328956	0.191432	0.636175	0.247042	0.341626	0.666933	0.506495	0.554828	0.894004
Gamma-GlutamylLeucine	amino acid	N	-0.128738	0.720376	0.959923	-0.0714517	0.842288	0.986694	0.359918	0.800704	0.991	0.152192	0.644903	0.981209	-0.0714517	0.842288	0.986694	-0.413593	0.689057	0.949846	0.487945	0.0537536	0.337635	0.360638	0.166227	0.386638	1.55892	0.164364	0.367658	0.382854	0.12926	0.600147	0.187745	0.469263	0.71115	0.438941	0.674627	0.92496
gamma-glutamyltyrosine	amino acid	P	0.596592	0.0670352	0.937036	0.656846	0.0446407	0.84255	-1.52956	0.0448861	0.991	0.7673	0.0211996	0.480646	0.656846	0.0446407	0.84255	-0.530198	0.374808	0.949846	0.80116	0.00163405	0.0656	0.852118	0.0010076	0.0246	-1.02594	0.0965723	0.279572	0.911928	0.000431282	0.0164	0.716186	0.00646243	0.1599	-0.165489	0.763743	0.92496
gibberellic acid	Exogenous	P	0.239204	0.466308	0.959923	-0.0748389	0.821921	0.984	0.265475	0.582113	0.991	0.14456	0.661135	0.981209	-0.0748389	0.821921	0.984	-0.0931447	0.766434	0.949846	-0.245794	0.326962	0.689221	-0.22756	0.380494	0.592424	-0.195093	0.620705	0.771173	-0.281192	0.265628	0.695081	-0.234836	0.364915	0.679575	-0.00578584	0.983506	0.9974
Gibberellin A3	Exogenous	N	-0.131868	0.688217	0.959923	0.129709	0.693009	0.963175	0.170848	0.593756	0.991	0.184005	0.576697	0.981209	0.129709	0.693009	0.963175	-0.392261	0.329286	0.949846	-0.177013	0.482303	0.784125	-0.215722	0.408523	0.624168	-0.234772	0.315378	0.571366	-0.0928277	0.713352	0.940194	-0.294543	0.255208	0.578439	-0.122281	0.604857	0.912917
Glu-Phe	amino acid	P	0.339277	0.331965	0.959923	0.263489	0.443066	0.84255	0.234076	0.421169	0.991	0.346983	0.293364	0.981209	0.263489	0.443066	0.84255	0.646175	0.191297	0.949846	0.450956	0.0713784	0.378225	0.855698	0.000762027	0.0246	0.332244	0.206313	0.435231	0.469356	0.0622629	0.572688	0.275287	0.287616	0.609875	0.17618	0.538895	0.894004
glucose	carbohydrate	P	0.32296	0.32504	0.959923	0.809981	0.013495	0.747225	1.20615	0.149885	0.991	0.835737	0.00964092	0.3936	0.809981	0.013495	0.747225	1.09214	0.182972	0.949846	-0.0618289	0.809612	0.927771	0.423623	0.107783	0.3116	0.147162	0.8493	0.920387	0.651508	0.00897743	0.246	0.556958	0.0307194	0.25338	-0.0917069	0.862751	0.969173
Glutamate	amino acid	N	0.605274	0.0634115	0.937036	0.692784	0.0367764	0.838636	1.19974	0.264462	0.991	0.658848	0.0444239	0.6068	0.692784	0.0367764	0.838636	-0.205142	0.775431	0.949846	0.577015	0.0202589	0.199752	0.695897	0.00755739	0.0883364	0.849876	0.121399	0.304739	0.621957	0.0128444	0.301909	0.925102	0.000317104	0.01845	0.365038	0.709812	0.92496
glutamine	amino acid	P	0.0389246	0.90733	0.959923	0.43723	0.192777	0.84255	0.835477	0.233563	0.991	0.233071	0.478382	0.981209	0.43723	0.192777	0.84255	-0.0660732	0.909641	0.964925	-0.261086	0.29748	0.689221	0.253256	0.330143	0.547596	-0.0502542	0.922218	0.941333	0.033303	0.895134	0.996401	-0.0387184	0.881541	0.963773	0.0393245	0.92369	0.974594
glycochenodeoxycholate	bile acid	P	-0.126062	0.701931	0.959923	-0.298195	0.3692	0.84255	0.104604	0.729458	0.991	0.63419	0.0556719	0.652486	-0.298195	0.3692	0.84255	0.102732	0.765318	0.949846	0.204063	0.4205	0.738872	-0.428042	0.10157	0.301128	0.143294	0.5657	0.761819	-0.243789	0.333692	0.714651	-0.29451	0.256278	0.578439	0.0165102	0.942911	0.974594
Glycocholate	bile acid	N	0.202406	0.53789	0.959923	0.0570249	0.862285	0.9949	0.542794	0.0316101	0.9717	0.543747	0.0958659	0.887297	0.0570249	0.862285	0.9949	-0.340691	0.247652	0.949846	0.459848	0.0652825	0.373577	-0.33529	0.205631	0.436014	0.198208	0.44589	0.689883	0.125771	0.618523	0.900302	-0.38807	0.1366	0.494171	0.348906	0.122884	0.866046
Glycodeoxycholate	bile acid	N	-0.0648911	0.843766	0.959923	-0.19176	0.56286	0.88765	0.230678	0.506839	0.991	0.457545	0.170799	0.954568	-0.19176	0.56286	0.88765	0.504113	0.216328	0.949846	-0.00269583	0.991434	0.9926	-0.412655	0.113755	0.3116	0.68461	0.0118655	0.10332	-0.127975	0.612315	0.900302	-0.241786	0.35182	0.679575	0.222944	0.38007	0.866046
Glycohyocholate	bile acid	N	0.173468	0.597448	0.959923	0.0837253	0.798928	0.984	0.0534946	0.869817	0.991	0.505018	0.122044	0.945562	0.0837253	0.798928	0.984	0.171789	0.592227	0.949846	0.428444	0.0861133	0.385117	-0.320203	0.227774	0.4556	0.575547	0.0336401	0.1476	0.133912	0.595884	0.888433	-0.273235	0.296268	0.609875	0.381043	0.141535	0.866046
guanine	Nucleotide	P	-0.441797	0.185119	0.959923	0.0261753	0.937188	0.9949	0.651689	0.0225251	0.896143	-0.447984	0.194887	0.954568	0.0261753	0.937188	0.9949	0.000431884	0.999085	0.9995	-0.176709	0.481141	0.784125	0.0483195	0.852536	0.923855	-0.0779988	0.642657	0.782694	-0.13685	0.587948	0.88185	-0.417594	0.109727	0.461146	-0.173838	0.451294	0.894004
hippurate	Exogenous	P	-0.407106	0.22209	0.959923	-0.488172	0.168142	0.84255	0.00925769	0.981241	0.991	0.401877	0.231801	0.981209	-0.488172	0.168142	0.84255	-0.0519872	0.920892	0.964925	0.34848	0.167604	0.557157	-0.32984	0.215803	0.449888	1.00088	0.0236354	0.124025	0.254275	0.317134	0.709189	-0.0561495	0.831409	0.929656	0.527538	0.179333	0.866046
Histidine	amino acid	N	-0.81711	0.0136749	0.67404	0.00669155	0.983768	0.9949	0.260662	0.469125	0.991	-0.480136	0.145403	0.954568	0.00669155	0.983768	0.9949	0.489601	0.260383	0.949846	-0.00543938	0.982732	0.990755	0.0818011	0.754339	0.855105	0.740969	0.0112675	0.10332	-0.406911	0.105857	0.572688	-0.186267	0.472366	0.71115	0.289916	0.276553	0.866046
Hyocholate	bile acid	N	-0.382606	0.246224	0.959923	-0.4243	0.197453	0.84255	0.703771	0.186434	0.991	-0.0709659	0.829218	0.981209	-0.4243	0.197453	0.84255	0.511674	0.409792	0.949846	0.626562	0.0116559	0.176541	0.769436	0.00270977	0.04592	0.612224	0.136233	0.321674	0.545266	0.0295163	0.468938	0.372549	0.149605	0.533357	0.256396	0.464832	0.894004
Hyodeoxycholate	bile acid	N	0.534146	0.101761	0.959923	0.45412	0.166305	0.84255	0.371335	0.420081	0.991	0.771013	0.0178615	0.480646	0.45412	0.166305	0.84255	0.593252	0.300365	0.949846	0.291318	0.247065	0.65805	0.336433	0.19944	0.434092	0.747949	0.0479631	0.187429	0.335309	0.182974	0.636175	0.316198	0.222812	0.578439	0.151658	0.658789	0.92496
Ile-Pro	amino acid	P	-0.731916	0.0506858	0.890871	-0.77438	0.0473141	0.84255	-0.525169	0.0143576	0.896143	-0.383876	0.271289	0.981209	-0.77438	0.0473141	0.84255	-0.149874	0.520636	0.949846	-0.115922	0.64754	0.853502	0.0556761	0.830553	0.913934	0.109554	0.455678	0.699496	-0.247593	0.327616	0.713182	-0.601401	0.0207662	0.228288	-0.00967125	0.9428	0.974594
ile-val	amino acid	P	-0.110561	0.757607	0.959923	-0.116731	0.740035	0.963175	0.0129849	0.974152	0.991	-0.0761099	0.835679	0.981209	-0.116731	0.740035	0.963175	0.212642	0.851182	0.949846	-0.277999	0.421086	0.738872	-0.309111	0.287666	0.5166	0.143514	0.729854	0.83538	-0.350942	0.265552	0.695081	-0.616664	0.0408824	0.316725	-0.398089	0.541022	0.894004
Indole-3-lactate	carbohydrate	P	-0.150524	0.648572	0.959923	-0.159172	0.633072	0.936126	-0.0863879	0.647691	0.991	-0.13955	0.676908	0.981209	-0.159172	0.633072	0.936126	-0.0609825	0.793804	0.949846	0.646799	0.00947461	0.176541	0.709601	0.0056276	0.0810353	-0.018245	0.868548	0.928808	0.464198	0.0670712	0.572688	0.476837	0.0669735	0.368465	-0.123225	0.614919	0.914446
Indole-3-methyl acetate	amino acid	P	0.0507797	0.877288	0.959923	0.270021	0.413183	0.84255	0.463903	0.153874	0.991	0.0642243	0.845694	0.981209	0.270021	0.413183	0.84255	-0.0632192	0.886832	0.961774	0.492966	0.0485771	0.323789	0.663061	0.0102144	0.0929333	0.692666	0.0362746	0.152603	0.299435	0.234639	0.67896	0.352439	0.17293	0.576702	0.454	0.117482	0.866046
Indole lactate	carbohydrate	N	-0.369886	0.263919	0.959923	-0.298948	0.372756	0.84255	0.258422	0.538468	0.991	-0.201624	0.553527	0.981209	-0.298948	0.372756	0.84255	0.531921	0.310445	0.949846	0.588417	0.017901	0.199752	0.769629	0.00271219	0.04592	0.760535	0.0266665	0.131515	0.41141	0.104697	0.572688	0.503274	0.0519785	0.346245	0.283572	0.345724	0.866046
indoleacetate	Exogenous	P	0.180659	0.582264	0.959923	0.338603	0.301576	0.84255	8.63233	0.0215015	0.896143	0.129221	0.696155	0.981209	0.338603	0.301576	0.84255	3.00574	0.39086	0.949846	-0.0239745	0.925226	0.956299	0.199387	0.44264	0.643605	3.35081	0.179912	0.391641	0.00371944	0.988279	0.996401	-0.221762	0.397675	0.68708	1.9894	0.521266	0.894004
Indoleacrylic acid	amino acid	N	-0.269586	0.416888	0.959923	-0.2916	0.378894	0.84255	0.159999	0.648102	0.991	-0.418416	0.20643	0.954568	-0.2916	0.378894	0.84255	0.41167	0.320254	0.949846	0.317292	0.208775	0.619742	0.309427	0.241725	0.467591	0.688014	0.0165005	0.108758	0.266786	0.29867	0.709189	0.355772	0.17544	0.576702	0.256611	0.325641	0.866046
Ketoleucine	amino acid	N	-0.23363	0.508118	0.959923	0.331613	0.391653	0.84255	0.232891	0.524213	0.991	0.225327	0.506064	0.981209	0.331613	0.391653	0.84255	0.528509	0.221918	0.949846	0.235891	0.347915	0.70473	0.187871	0.476539	0.658534	0.650525	0.0240513	0.124025	0.0437772	0.864415	0.996401	0.209026	0.420585	0.690491	0.22402	0.405327	0.866046
kynurenine	amino acid	P	0.0987185	0.764378	0.959923	0.390338	0.233486	0.84255	0.485729	0.479987	0.991	0.306991	0.349395	0.981209	0.390338	0.233486	0.84255	0.424174	0.634699	0.949846	0.172187	0.50083	0.78861	0.33994	0.204509	0.436014	0.585788	0.229774	0.467197	0.310721	0.232803	0.67896	0.0720302	0.787155	0.904912	0.641824	0.181462	0.866046
L-gamma-glutamylisoleucine	amino acid	N	0.126711	0.730085	0.959923	-0.0283774	0.936372	0.9949	0.129079	0.582361	0.991	0.0016699	0.996008	0.996	-0.0283774	0.936372	0.9949	0.151048	0.606678	0.949846	0.433086	0.0905021	0.385117	0.771047	0.00267487	0.04592	0.0704328	0.657701	0.793109	0.441328	0.0791303	0.572688	0.597993	0.0202129	0.228288	0.148362	0.552292	0.894004
Lactate	carbohydrate	N	-0.328119	0.331964	0.959923	0.0199092	0.953506	0.9949	-0.0256788	0.934101	0.991	0.281813	0.391194	0.981209	0.0199092	0.953506	0.9949	0.363783	0.38499	0.949846	0.396227	0.119956	0.46125	0.121168	0.643983	0.800121	0.64549	0.01862	0.11439	-0.0406587	0.873037	0.996401	0.140006	0.598135	0.792199	0.289285	0.258506	0.866046
lenticin	Exogenous	P	-0.333966	0.312036	0.959923	-0.331032	0.315878	0.84255	-0.14941	0.879228	0.991	-0.429086	0.192799	0.954568	-0.331032	0.315878	0.84255	1.4039	0.0601431	0.949846	0.288429	0.255139	0.65805	0.305631	0.242645	0.467591	0.923437	0.234711	0.4694	0.334937	0.191749	0.636175	0.366953	0.16303	0.564761	0.973914	0.159711	0.866046
Leu-Ile	amino acid	P	0.0640807	0.845442	0.959923	0.493013	0.132101	0.84255	0.152862	0.687008	0.991	0.284514	0.387779	0.981209	0.493013	0.132101	0.84255	-0.0200397	0.953226	0.974201	-0.0258618	0.919545	0.954418	0.514682	0.0477438	0.205883	0.746523	0.00247029	0.06642	0.617616	0.0134544	0.301909	0.945748	0.000181692	0.0164	0.263215	0.340781	0.866046
Leu-Pro	amino acid	P	-0.695823	0.0670365	0.937036	-0.819213	0.0374591	0.838636	0.122806	0.850903	0.991	-0.322439	0.358437	0.981209	-0.819213	0.0374591	0.838636	-0.625242	0.214929	0.949846	-0.108334	0.66975	0.865484	0.0884425	0.734059	0.854736	0.00607417	0.988152	0.992233	-0.284581	0.260509	0.695081	-0.596557	0.022458	0.228288	-0.221206	0.575205	0.894004
leucine+isoleucine	amino acid	P	0.164814	0.619596	0.959923	0.55842	0.100365	0.84255	-0.579397	0.540188	0.991	0.408121	0.212716	0.954568	0.55842	0.100365	0.84255	-1.20343	0.20276	0.949846	0.281532	0.261351	0.662932	0.664726	0.0096651	0.0929333	0.0676049	0.919219	0.941333	0.433835	0.0841453	0.572688	0.332201	0.199445	0.576702	0.298512	0.624529	0.914446
Lithocholate glycine conjugate	bile acid	N	-0.143686	0.66449	0.959923	-0.482298	0.140485	0.84255	0.14996	0.585346	0.991	0.438399	0.189192	0.954568	-0.482298	0.140485	0.84255	0.396985	0.227079	0.949846	-0.314663	0.209086	0.619742	-0.270837	0.299513	0.521451	0.111538	0.612833	0.771173	0.0406008	0.873932	0.996401	0.198374	0.449084	0.690491	0.17931	0.380399	0.866046
lysine	amino acid	P	0.0673252	0.846893	0.959923	0.249189	0.46249	0.84255	0.256793	0.454118	0.991	0.629967	0.0528854	0.65067	0.249189	0.46249	0.84255	-0.148988	0.641612	0.949846	0.041287	0.871198	0.927771	0.249619	0.343938	0.556575	0.293357	0.363072	0.607637	0.45905	0.0688971	0.572688	0.12896	0.624486	0.80433	0.271994	0.304068	0.866046
m-hydroxybenzoic acid	Exogenous	N	-0.389195	0.241176	0.959923	-0.523309	0.112669	0.84255	0.232342	0.486379	0.991	-0.123088	0.707997	0.981209	-0.523309	0.112669	0.84255	0.386121	0.292414	0.949846	-0.38429	0.124274	0.470428	-0.347169	0.186046	0.415964	0.638763	0.0159416	0.10865	-0.428036	0.0898125	0.572688	-0.386933	0.135619	0.494171	0.231818	0.356954	0.866046
Malate	TCA intermediate	N	-0.0239191	0.942015	0.96959	-0.308571	0.367361	0.84255	-0.302106	0.565097	0.991	0.0700528	0.831458	0.981209	-0.308571	0.367361	0.84255	-0.448047	0.447281	0.949846	0.400505	0.114234	0.445924	0.190454	0.465734	0.652942	0.0724843	0.853193	0.920558	-0.0209469	0.934219	0.996401	-0.0667539	0.797941	0.908719	0.0582695	0.878065	0.974594
maleic acid	TCA intermediate	N	0.0270759	0.934373	0.969116	-0.432604	0.190652	0.84255	0.210675	0.464674	0.991	-0.0334816	0.918989	0.981209	-0.432604	0.190652	0.84255	0.118019	0.78896	0.949846	0.209603	0.407036	0.737096	0.451776	0.0834189	0.269953	0.270321	0.279929	0.533763	0.400962	0.114488	0.572688	-0.0288985	0.913616	0.972972	0.134544	0.617619	0.914446
mesobilirubinogen	bile acid	P	1.0299	0.00148171	0.3198	1.14192	0.000482156	0.123	-0.104275	0.798355	0.991	0.352177	0.290199	0.981209	1.14192	0.000482156	0.123	-0.360374	0.461535	0.949846	-0.146898	0.558977	0.829551	-0.103038	0.691676	0.834471	0.803125	0.0277852	0.131515	0.0754919	0.765098	0.963793	0.304237	0.239662	0.578439	0.470279	0.157508	0.866046
methionine	amino acid	P	-0.122218	0.718095	0.959923	0.272892	0.434467	0.84255	0.217151	0.728774	0.991	0.0717465	0.827234	0.981209	0.272892	0.434467	0.84255	0.207292	0.719163	0.949846	-0.0173215	0.94507	0.972781	0.440953	0.0943473	0.286393	1.06162	0.0241885	0.124025	0.240343	0.340582	0.714651	-0.10807	0.679035	0.826901	0.378474	0.391607	0.866046
methyl-3-hydroxybenzoate	Exogenous	N	-0.26762	0.414695	0.959923	-0.312907	0.339919	0.84255	0.421651	0.109484	0.991	-0.532075	0.10308	0.887297	-0.312907	0.339919	0.84255	0.120577	0.75594	0.949846	-0.218215	0.391414	0.734995	-0.124855	0.640641	0.800121	0.111528	0.603107	0.771173	0.0322427	0.898563	0.996401	0.114761	0.658228	0.817764	0.100119	0.719826	0.92496
MG 14:0	Lipid	P	0.465526	0.154455	0.959923	0.607345	0.0658829	0.84255	0.244709	0.441267	0.991	0.750955	0.0241137	0.480646	0.607345	0.0658829	0.84255	0.132704	0.638983	0.949846	0.714701	0.00416332	0.12915	0.436422	0.0913927	0.281977	0.528313	0.0317962	0.142233	0.681116	0.00637725	0.1968	1.00341	8.51901e-05	0.0164	0.296793	0.189164	0.866046
MG 16:0	Lipid	P	-0.129864	0.693186	0.959923	-0.254588	0.438211	0.84255	0.174619	0.697999	0.991	-0.172419	0.600588	0.981209	-0.254588	0.438211	0.84255	0.362694	0.40588	0.949846	-0.0318749	0.900924	0.944535	0.039664	0.879306	0.937036	1.16811	0.00131705	0.0492	0.521009	0.038047	0.526167	0.495016	0.0561009	0.346245	0.284538	0.516379	0.894004
MG 18:1	Lipid	P	0.1594	0.631451	0.959923	0.566683	0.0873823	0.84255	0.276461	0.34015	0.991	0.30483	0.354	0.981209	0.566683	0.0873823	0.84255	0.194519	0.56026	0.949846	0.793774	0.00125523	0.06396	0.913414	0.000320799	0.0105429	0.530681	0.0269568	0.131515	0.719207	0.00393399	0.137057	0.748671	0.00335918	0.0929333	0.256225	0.327716	0.866046
monoethylhexyl phthalate	Exogenous	P	0.00936028	0.977672	0.984	-0.327594	0.317922	0.84255	0.50093	0.213498	0.991	0.335239	0.309028	0.981209	-0.327594	0.317922	0.84255	-0.247704	0.546588	0.949846	0.432599	0.0832342	0.385117	-0.197333	0.447148	0.643605	0.943514	0.00999103	0.10332	0.0678988	0.788183	0.965275	-0.220933	0.393827	0.687055	0.259278	0.373042	0.866046
N 2-acetyllysine	amino acid	P	-0.445318	0.224921	0.959923	-0.0333576	0.924511	0.9949	0.165014	0.669705	0.991	0.232303	0.520965	0.981209	-0.0333576	0.924511	0.9949	0.178411	0.656482	0.949846	-0.123058	0.67551	0.865484	0.322742	0.258021	0.488215	0.573206	0.0934752	0.279572	0.0263361	0.922149	0.996401	-0.0860969	0.748232	0.884658	0.102712	0.698933	0.92496
N-acetylmethionine	amino acid	P	-0.226115	0.501761	0.959923	0.239259	0.481189	0.848349	0.863246	0.394563	0.991	-0.276396	0.401177	0.981209	0.239259	0.481189	0.848349	-0.113471	0.889017	0.961774	0.151726	0.54734	0.82095	0.159352	0.541243	0.715781	1.66323	0.0168013	0.108758	-0.00829127	0.974081	0.996401	-0.263599	0.31413	0.638583	1.31348	0.0832503	0.866046
N-Acetylphenylalanine	amino acid	N	0.214009	0.529792	0.959923	0.0933425	0.781069	0.984	0.491421	0.346898	0.991	0.340663	0.306702	0.981209	0.0933425	0.781069	0.984	-0.19987	0.726463	0.949846	0.369179	0.139771	0.513296	0.676622	0.00890155	0.0929333	0.685777	0.107074	0.292526	0.257134	0.308339	0.709189	0.484885	0.060823	0.3648	-0.207324	0.658314	0.92496
N-acetylserotonin	amino acid	P	0.227894	0.493925	0.959923	0.212714	0.520981	0.877849	0.465506	0.021927	0.896143	0.162123	0.624776	0.981209	0.212714	0.520981	0.877849	0.506654	0.0163802	0.949846	0.117455	0.639847	0.853502	0.157082	0.545438	0.715976	0.124822	0.397632	0.630927	0.466006	0.0633006	0.572688	0.45132	0.0800629	0.388294	-0.0479527	0.792074	0.937625
N-undecanoylglycine	fatty acid intermediate	P	0.318465	0.332811	0.959923	0.297627	0.364752	0.84255	-0.0519087	0.881026	0.991	0.577156	0.0775709	0.854583	0.297627	0.364752	0.84255	0.26666	0.465635	0.949846	0.26957	0.282701	0.689221	0.17624	0.499757	0.68306	0.293003	0.345181	0.595905	0.150725	0.550822	0.874173	0.230245	0.374162	0.679575	0.18661	0.520792	0.894004
N2,N2-dimethylguanosine	Nucleotide	P	0.442717	0.17617	0.959923	0.329334	0.315607	0.84255	0.230405	0.153305	0.991	0.725322	0.0253702	0.480646	0.329334	0.315607	0.84255	0.391057	0.102775	0.949846	0.354527	0.158927	0.547692	0.673621	0.00992456	0.0929333	0.192265	0.206996	0.435231	0.395287	0.116093	0.572688	0.335924	0.193925	0.576702	0.351921	0.0546738	0.866046
oleamide	fatty acid	P	-0.0575482	0.861798	0.959923	-0.00965224	0.976775	0.9949	0.188326	0.516438	0.991	-0.455038	0.171633	0.954568	-0.00965224	0.976775	0.9949	-0.261526	0.369647	0.949846	-0.10393	0.680029	0.866736	-0.153626	0.554152	0.715976	0.308589	0.190342	0.410647	-0.0065771	0.979478	0.996401	0.217826	0.412378	0.690491	0.0201887	0.918911	0.974594
p-hydroxyphenyllactate	carbohydrate	N	0.103663	0.752427	0.959923	0.136587	0.684277	0.963175	-0.438575	0.500538	0.991	0.132558	0.701262	0.981209	0.136587	0.684277	0.963175	-0.136882	0.681084	0.949846	0.145372	0.564388	0.829551	-0.0555909	0.832232	0.913934	0.334093	0.361901	0.607637	0.263048	0.297297	0.709189	0.465517	0.0714231	0.37151	-0.0475881	0.937373	0.974594
pantothenate	Cofactors and Vitamins	P	0.586054	0.0724305	0.937036	0.633672	0.0515817	0.84255	-0.0501784	0.725535	0.991	0.480326	0.142067	0.954568	0.633672	0.0515817	0.84255	0.227061	0.264007	0.949846	0.255979	0.314732	0.689221	0.107873	0.678072	0.834471	0.0811417	0.493596	0.722771	-0.0585659	0.817526	0.9822	-0.319311	0.219632	0.578439	0.047438	0.733281	0.92496
paraxanthine	Exogenous	P	0.799941	0.0135801	0.67404	0.706273	0.0297306	0.8118	0.523976	0.341277	0.991	0.937759	0.00392385	0.3608	0.706273	0.0297306	0.8118	0.544965	0.367042	0.949846	0.222695	0.379975	0.724651	0.337436	0.198485	0.434092	0.859079	0.059893	0.204658	0.185154	0.4721	0.823664	0.211805	0.420899	0.690491	0.442404	0.346496	0.866046
LPC 14:0	Lipid	P	-0.0680583	0.842584	0.959923	-0.145269	0.659682	0.954625	0.674681	0.00504143	0.896143	0.00229828	0.994436	0.996	-0.145269	0.659682	0.954625	0.392223	0.328293	0.949846	0.132434	0.597742	0.830702	0.176757	0.497831	0.68306	0.883393	0.0202249	0.1212	0.116197	0.645591	0.916562	0.074116	0.77548	0.895648	0.517132	0.232585	0.866046
LPC 15:0	Lipid	P	-0.188265	0.571902	0.959923	-0.498485	0.126989	0.84255	0.338615	0.314865	0.991	-0.329049	0.315559	0.981209	-0.498485	0.126989	0.84255	-0.00328099	0.991693	0.9995	-0.203795	0.423533	0.738872	-0.329853	0.203106	0.436014	0.603556	0.0274318	0.131515	-0.101053	0.68937	0.935341	-0.0476138	0.854421	0.942522	0.410489	0.110629	0.866046
LPC 16:0	Lipid	P	0.0169602	0.958862	0.97475	-0.100189	0.762643	0.972019	0.122934	0.768141	0.991	-0.228176	0.487264	0.981209	-0.100189	0.762643	0.972019	-0.321366	0.461196	0.949846	-0.546045	0.0316156	0.26158	0.0392724	0.879932	0.937036	1.07397	0.00379762	0.0719077	0.0928613	0.713572	0.940194	0.0972768	0.709004	0.8508	0.48958	0.155506	0.866046
LPC 16:1	Lipid	P	0.039398	0.9087	0.959923	-0.0452778	0.894887	0.9949	0.420055	0.206879	0.991	-0.437182	0.195155	0.954568	-0.0452778	0.894887	0.9949	0.232583	0.54497	0.949846	-0.0312062	0.90226	0.944535	0.0282185	0.91399	0.964996	0.68266	0.0175446	0.110385	0.123203	0.627851	0.908608	0.0371964	0.886218	0.964625	0.346863	0.223193	0.866046
LPC 17:0	Lipid	P	-0.358223	0.274627	0.959923	-0.0925037	0.782784	0.984	-0.0142839	0.973399	0.991	-0.356797	0.279554	0.981209	-0.0925037	0.782784	0.984	0.093467	0.860697	0.949846	-0.59153	0.0172171	0.199752	0.00940605	0.971247	0.989848	0.440097	0.203135	0.434457	-0.283013	0.261806	0.695081	0.0275014	0.915636	0.972972	0.316372	0.435208	0.884787
LPC 18:1	Lipid	P	-0.331838	0.313019	0.959923	-0.231879	0.482802	0.848349	0.295936	0.27155	0.991	-0.572036	0.0798964	0.854583	-0.231879	0.482802	0.848349	0.0789877	0.799478	0.949846	-0.585072	0.0203324	0.199752	-0.200224	0.440526	0.643605	0.472999	0.0305064	0.140311	-0.303681	0.229309	0.67896	-0.140292	0.589845	0.788537	0.223194	0.320979	0.866046
LPC 18:2	Lipid	P	-0.316625	0.335759	0.959923	-0.541638	0.0977607	0.84255	0.389987	0.209094	0.991	-0.56109	0.0856143	0.8774	-0.541638	0.0977607	0.84255	0.020971	0.952963	0.974201	-0.481683	0.0548511	0.337635	-0.393283	0.128439	0.325573	0.78651	0.00309153	0.06765	-0.43864	0.0812431	0.572688	-0.432677	0.0935206	0.442327	0.377843	0.111521	0.866046
LPC 20:0	Lipid	P	-0.26953	0.41446	0.959923	0.0441199	0.893643	0.9949	0.340571	0.411163	0.991	-0.0489518	0.881613	0.981209	0.0441199	0.893643	0.9949	0.276493	0.555958	0.949846	-0.526899	0.0344742	0.265219	0.102396	0.69567	0.83484	0.823909	0.012638	0.10332	0.0460053	0.855844	0.996401	0.35325	0.171988	0.576702	0.539167	0.0771044	0.866046
LPC 20:3	Lipid	P	-0.0816121	0.806472	0.959923	0.220538	0.50506	0.859643	0.610576	0.305659	0.991	-0.0269069	0.934816	0.981209	0.220538	0.50506	0.859643	0.458553	0.521703	0.949846	-0.361935	0.147777	0.534688	0.518118	0.0451835	0.205745	0.940178	0.0536618	0.194268	-0.0179626	0.943684	0.996401	0.21423	0.409117	0.690491	0.698998	0.122429	0.866046
LPC 20:4	Lipid	P	0.113492	0.729937	0.959923	-0.111899	0.733466	0.963175	0.70253	0.09496	0.991	0.0635023	0.846804	0.981209	-0.111899	0.733466	0.963175	0.24639	0.655996	0.949846	-0.246983	0.325742	0.689221	-0.0672323	0.79586	0.885934	0.0382008	0.909593	0.940175	-0.206652	0.416119	0.782505	-0.127053	0.624303	0.80433	0.342344	0.410206	0.866046
PC 28:0	Lipid	P	0.231211	0.493849	0.959923	0.247547	0.451476	0.84255	0.0521456	0.926521	0.991	0.131612	0.689269	0.981209	0.247547	0.451476	0.84255	-0.0699291	0.913204	0.964925	-0.2559	0.308892	0.689221	0.536537	0.0376868	0.186468	0.969344	0.0627733	0.205984	0.334148	0.185505	0.636175	0.469066	0.0688901	0.368465	0.580607	0.223038	0.866046
PC 32:0	Lipid	P	0.189357	0.570315	0.959923	0.268563	0.41474	0.84255	0.422039	0.283492	0.991	0.282021	0.390387	0.981209	0.268563	0.41474	0.84255	0.157638	0.707019	0.949846	-0.136633	0.588528	0.829551	0.436659	0.0916769	0.281977	0.612274	0.0582287	0.20269	0.419419	0.0951916	0.572688	0.554841	0.0308877	0.25338	0.388558	0.188948	0.866046
PC 32:1	Lipid	P	0.477068	0.184448	0.959923	0.470041	0.158162	0.84255	0.256182	0.496859	0.991	0.233154	0.484807	0.981209	0.470041	0.158162	0.84255	0.0989114	0.796735	0.949846	0.585264	0.0184668	0.199752	0.833666	0.00104715	0.0246	0.997948	0.00112482	0.0492	0.579642	0.0204113	0.4182	0.685852	0.00733896	0.163255	0.614765	0.0549663	0.866046
PC 32:2	Lipid	P	0.0552478	0.874217	0.959923	0.239492	0.465799	0.84255	0.00397502	0.991011	0.991	0.176593	0.590953	0.981209	0.239492	0.465799	0.84255	-0.197684	0.67394	0.949846	0.0535165	0.831203	0.927771	0.61935	0.0159075	0.115765	0.389534	0.168521	0.373432	0.332795	0.186926	0.636175	0.521208	0.0428152	0.319055	0.19288	0.560568	0.894004
PC 33:2	Lipid	P	-0.132372	0.687302	0.959923	0.112323	0.73493	0.963175	0.609043	0.197472	0.991	-0.0926821	0.777973	0.981209	0.112323	0.73493	0.963175	0.0508029	0.923269	0.964925	0.0687636	0.785369	0.927771	0.554407	0.031644	0.176027	0.333577	0.368349	0.608066	0.322017	0.201121	0.636175	0.491893	0.0561546	0.346245	0.0963661	0.79615	0.937625
PC 34:1	Lipid	P	0.243169	0.467842	0.959923	0.285086	0.384792	0.84255	0.107185	0.739851	0.991	0.169131	0.607758	0.981209	0.285086	0.384792	0.84255	0.0796435	0.845236	0.949846	0.203311	0.417933	0.738872	0.498069	0.0539198	0.205883	0.418791	0.112376	0.294153	0.42146	0.0934595	0.572688	0.470283	0.068043	0.368465	0.217968	0.430289	0.882115
PC 34:2	Lipid	P	-0.338021	0.311031	0.959923	0.255728	0.436499	0.84255	0.148599	0.720195	0.991	0.0879255	0.789044	0.981209	0.255728	0.436499	0.84255	0.385121	0.462873	0.949846	0.492206	0.04827	0.323789	0.309714	0.237549	0.4674	0.307306	0.286415	0.538383	0.541839	0.0305281	0.468938	0.283342	0.27536	0.604896	0.357191	0.268016	0.866046
PC 34:3	Lipid	P	0.48989	0.180618	0.959923	0.340253	0.302621	0.84255	1.32219	0.236146	0.991	0.269117	0.41443	0.981209	0.340253	0.302621	0.84255	-0.511442	0.649971	0.949846	0.467255	0.0611074	0.3666	0.696722	0.00650684	0.08118	1.61396	0.0511256	0.193394	0.496008	0.0480352	0.547909	0.636872	0.0129448	0.226671	0.377639	0.621449	0.914446
PC 34:4	Lipid	P	0.175074	0.623548	0.959923	0.309603	0.345826	0.84255	-0.342501	0.611944	0.991	0.194842	0.553406	0.981209	0.309603	0.345826	0.84255	-0.921065	0.294184	0.949846	0.0986474	0.694333	0.875886	0.695678	0.00661221	0.08118	-0.237852	0.581012	0.761819	0.362922	0.150132	0.636175	0.525528	0.0411661	0.316725	0.531114	0.0764399	0.866046
PC 35:2	Lipid	P	-0.260134	0.428372	0.959923	0.0403093	0.903387	0.9949	0.11532	0.902602	0.991	-0.0525976	0.872852	0.981209	0.0403093	0.903387	0.9949	-0.350313	0.514592	0.949846	-0.308182	0.218359	0.6396	0.392041	0.129621	0.325573	-0.12745	0.735699	0.83538	0.294703	0.243803	0.6888	0.451339	0.0804989	0.388294	-0.287823	0.576851	0.894004
PC 36:2	Lipid	P	0.103523	0.754755	0.959923	0.288956	0.378516	0.84255	0.474543	0.708348	0.991	0.230085	0.484273	0.981209	0.288956	0.378516	0.84255	-0.645892	0.594155	0.949846	0.266444	0.287538	0.689221	0.507777	0.0489596	0.205883	0.372697	0.631879	0.774227	0.441687	0.0802155	0.572688	0.480308	0.0631856	0.368465	-1.20287	0.281594	0.866046
PC 36:3	Lipid	P	-0.000421991	0.998979	0.999	0.261791	0.426092	0.84255	-0.743108	0.417171	0.991	0.14095	0.667943	0.981209	0.261791	0.426092	0.84255	-0.464087	0.580403	0.949846	0.295793	0.239525	0.65805	0.49673	0.054353	0.205883	1.40088	0.581179	0.761819	0.493967	0.0489783	0.547909	0.497853	0.0532695	0.346245	0.440101	0.780923	0.932531
PC 36:4	Lipid	P	0.307874	0.347837	0.959923	0.109599	0.738787	0.963175	4.0699	0.403354	0.991	0.345771	0.296097	0.981209	0.109599	0.738787	0.963175	-0.5999	0.769219	0.949846	-0.43098	0.0842506	0.385117	0.287019	0.268396	0.496439	-0.624429	0.883546	0.928808	0.258628	0.307087	0.709189	0.328324	0.204629	0.576702	-2.71545	0.370776	0.866046
PC 38:6	Lipid	P	0.180677	0.582332	0.959923	0.317161	0.335683	0.84255	-0.0616763	0.960433	0.991	0.200992	0.540708	0.981209	0.317161	0.335683	0.84255	-1.95773	0.145772	0.949846	-0.292131	0.245931	0.65805	0.251749	0.333906	0.547596	1.44628	0.124806	0.307008	0.157008	0.53412	0.874173	0.271735	0.293891	0.609875	-1.33769	0.234332	0.866046
PC 40:6	Lipid	P	0.548812	0.105858	0.959923	0.526623	0.107789	0.84255	1.2092	0.0763021	0.991	0.513159	0.123005	0.945562	0.526623	0.107789	0.84255	-0.360432	0.690776	0.949846	0.114293	0.648834	0.853502	0.485114	0.0600956	0.217421	0.880232	0.139803	0.324442	0.35532	0.15865	0.636175	0.407945	0.114237	0.46377	-0.165867	0.810495	0.944083
PC 40:8	Lipid	P	0.578809	0.0820689	0.937036	0.237647	0.469352	0.842864	-0.0088095	0.989839	0.991	0.206719	0.533987	0.981209	0.237647	0.469352	0.842864	-0.709424	0.266484	0.949846	-0.0439504	0.86329	0.927771	0.3183	0.219354	0.45059	-0.1085	0.830416	0.903887	0.247545	0.327161	0.713182	0.336871	0.193147	0.576702	0.396259	0.494948	0.894004
LPE 18:0	Lipid	P	-0.180358	0.582913	0.959923	-0.0471789	0.892093	0.9949	1.73951	0.218185	0.991	-0.0335663	0.9194	0.981209	-0.0471789	0.892093	0.9949	0.132344	0.925745	0.964925	-0.66614	0.00846392	0.176541	0.241303	0.352839	0.563564	2.18622	0.0307584	0.140311	-0.205513	0.416682	0.782505	0.08273	0.75164	0.884658	-0.271956	0.768885	0.92496
LPE 18:2	Lipid	P	-0.263129	0.427871	0.959923	-0.286442	0.383185	0.84255	-0.125633	0.604441	0.991	-0.409895	0.21051	0.954568	-0.286442	0.383185	0.84255	-0.478401	0.116871	0.949846	0.00581414	0.981533	0.990755	0.269672	0.298409	0.521451	-0.525237	0.0101854	0.10332	-0.0120757	0.961883	0.996401	-0.0589381	0.820979	0.922219	-0.0571365	0.83458	0.954938
Phe-Phe	amino acid	P	-0.198293	0.545934	0.959923	-0.157439	0.635207	0.936126	-0.0957478	0.664586	0.991	0.0234002	0.943934	0.981209	-0.157439	0.635207	0.936126	-0.317852	0.296242	0.949846	-0.137356	0.584123	0.829551	0.0172164	0.947736	0.989848	-0.653591	0.00183436	0.05535	-0.210491	0.404214	0.776822	0.0675206	0.805128	0.912694	-0.478352	0.0310076	0.866046
phe-trp	amino acid	P	0.188882	0.569604	0.959923	0.477967	0.143746	0.84255	-0.109886	0.676096	0.991	0.0289493	0.929814	0.981209	0.477967	0.143746	0.84255	-0.339984	0.230628	0.949846	-0.0610127	0.808776	0.927771	0.700995	0.00642711	0.08118	-0.350571	0.058521	0.20269	0.0563582	0.823871	0.983881	0.296354	0.252536	0.578439	-0.215519	0.471569	0.894004
Phenylalanine	amino acid	N	0.244217	0.458579	0.959923	0.281927	0.399348	0.84255	0.520218	0.346316	0.991	0.383357	0.243776	0.981209	0.281927	0.399348	0.84255	0.212006	0.611291	0.949846	-0.251196	0.321919	0.689221	0.197613	0.450002	0.643605	-0.282321	0.485725	0.718703	-0.458013	0.0695815	0.572688	-0.269762	0.297477	0.609875	0.158083	0.71211	0.92496
pipecolate	amino acid	P	0.160537	0.627123	0.959923	0.268547	0.414391	0.84255	-0.0598103	0.785464	0.991	0.231198	0.482942	0.981209	0.268547	0.414391	0.84255	-0.456082	0.160623	0.949846	-0.239782	0.338729	0.695975	-0.350922	0.175401	0.402939	-0.629067	0.00330273	0.06765	-0.239665	0.34284	0.714651	-0.413864	0.109997	0.461146	-0.41491	0.0804188	0.866046
piperine	Exogenous	P	0.578074	0.0782656	0.937036	0.546836	0.0949636	0.84255	0.743455	0.237468	0.991	0.531178	0.109658	0.89954	0.546836	0.0949636	0.84255	1.0444	0.121211	0.949846	0.168648	0.502683	0.78861	0.127865	0.623047	0.785938	0.594297	0.33995	0.595905	0.25384	0.314984	0.709189	0.197738	0.445698	0.690491	-0.880538	0.2412	0.866046
Pregnenolone sulfate	Steroid	N	-0.210372	0.550097	0.959923	-0.423492	0.233914	0.84255	-0.0541927	0.906344	0.991	-0.153643	0.664516	0.981209	-0.423492	0.233914	0.84255	-1.0404	0.0446769	0.949846	-0.253888	0.314586	0.689221	-0.341524	0.189792	0.420638	-0.65352	0.0572482	0.20269	-0.340957	0.184889	0.636175	-0.414679	0.110607	0.461146	0.00254613	0.994996	0.9974
proline	amino acid	P	-0.220658	0.504655	0.959923	-0.320713	0.351233	0.84255	0.183501	0.493344	0.991	-0.160142	0.626213	0.981209	-0.320713	0.351233	0.84255	-0.492225	0.0285309	0.949846	0.552371	0.0318537	0.26158	0.682705	0.00980856	0.0929333	-0.463086	0.0366283	0.152603	0.260042	0.302573	0.709189	0.342064	0.19235	0.576702	-0.219814	0.257923	0.866046
pyridoxamine	Cofactors and Vitamins	P	-0.0987711	0.766694	0.959923	0.266315	0.44367	0.84255	0.750977	0.339061	0.991	0.363799	0.266856	0.981209	0.266315	0.44367	0.84255	2.8744	0.128841	0.949846	0.182838	0.468572	0.784125	0.640941	0.0136263	0.11152	0.563935	0.724921	0.83538	0.192277	0.446644	0.792509	0.154204	0.554271	0.753358	1.95109	0.221271	0.866046
rosmarinate	Exogenous	N	0.0356273	0.916962	0.959923	0.0197527	0.952999	0.9949	-0.295471	0.477085	0.991	0.240697	0.470001	0.981209	0.0197527	0.952999	0.9949	-1.02771	0.0388699	0.949846	-0.0837161	0.741129	0.911553	0.0523416	0.842003	0.920587	-0.690075	0.0527874	0.193863	0.0248339	0.92218	0.996401	0.0998887	0.703627	0.8508	-0.745951	0.0815545	0.866046
S-Allylcysteine	amino acid	N	0.0821982	0.80254	0.959923	0.120316	0.714739	0.963175	0.0909878	0.694543	0.991	0.0711489	0.8286	0.981209	0.120316	0.714739	0.963175	-0.421263	0.142631	0.949846	-0.0735407	0.769567	0.927771	0.0685729	0.793809	0.885934	-0.482452	0.0221357	0.123559	-0.389175	0.123252	0.583304	-0.316082	0.2218	0.578439	-0.313261	0.268763	0.866046
sebacate	Exogenous	P	-0.269316	0.412978	0.959923	-0.0672176	0.838347	0.986694	0.0711291	0.861264	0.991	0.925513	0.00437832	0.3608	-0.0672176	0.838347	0.986694	-0.313146	0.424944	0.949846	0.405025	0.111598	0.445924	0.0143164	0.956103	0.989848	-0.0633638	0.795037	0.876924	-0.00480816	0.984901	0.996401	-0.236465	0.363677	0.679575	-0.415114	0.153892	0.866046
Serine	amino acid	N	-0.32815	0.316821	0.959923	0.0867575	0.791995	0.984	0.0435787	0.845192	0.991	-0.412726	0.217252	0.954568	0.0867575	0.791995	0.984	-0.523875	0.102219	0.949846	-0.556507	0.0252048	0.238431	-0.00747111	0.977557	0.989848	-0.462696	0.0217331	0.123559	-0.513918	0.0418313	0.53997	-0.460994	0.0739184	0.37151	-0.302338	0.242061	0.866046
serotonin	amino acid	P	-0.349423	0.286665	0.959923	0.294381	0.36941	0.84255	-0.874999	0.299824	0.991	-0.0424339	0.897512	0.981209	0.294381	0.36941	0.84255	0.00863737	0.987915	0.9995	0.0379009	0.880018	0.933103	0.2673	0.303505	0.522105	0.596138	0.418374	0.651433	0.152466	0.548549	0.874173	0.566091	0.0285373	0.25338	-0.197294	0.747705	0.92496
SM d32:1	Lipid	P	0.0962222	0.773581	0.959923	0.280928	0.394903	0.84255	0.0126175	0.989488	0.991	0.133795	0.683831	0.981209	0.280928	0.394903	0.84255	-0.3242	0.727626	0.949846	-0.168944	0.501369	0.78861	0.595907	0.0204405	0.132063	0.495496	0.413338	0.647591	0.408885	0.105008	0.572688	0.589926	0.0217265	0.228288	-0.505016	0.281397	0.866046
SM d32:2	Lipid	P	0.229842	0.507902	0.959923	0.186888	0.569288	0.892024	-0.0220063	0.972561	0.991	0.124282	0.705766	0.981209	0.186888	0.569288	0.892024	0.439651	0.61146	0.949846	-0.10184	0.689084	0.873807	0.606237	0.0185936	0.1271	-0.130006	0.818539	0.894893	0.23283	0.356556	0.737173	0.642122	0.0121911	0.226671	-0.664285	0.310202	0.866046
SM d34:2	Lipid	P	0.323927	0.333456	0.959923	0.383093	0.244886	0.84255	1.31166	0.521319	0.991	0.239786	0.465149	0.981209	0.383093	0.244886	0.84255	-0.251136	0.864863	0.949846	-0.40918	0.105719	0.43337	0.514793	0.0460265	0.205745	2.70241	0.0874532	0.269062	0.342562	0.173904	0.636175	0.591339	0.0212414	0.228288	1.49484	0.370668	0.866046
SM d35:1	Lipid	P	-0.487055	0.137924	0.959923	0.20189	0.544961	0.880648	0.0779615	0.965676	0.991	-0.100072	0.760725	0.981209	0.20189	0.544961	0.880648	-1.38579	0.477657	0.949846	0.322385	0.198372	0.603763	0.577907	0.0249372	0.157062	0.496179	0.728603	0.83538	0.429024	0.0880909	0.572688	0.556082	0.0305244	0.25338	0.111509	0.938939	0.974594
SM d36:1	Lipid	P	0.669242	0.0395081	0.80975	0.565198	0.0848321	0.84255	1.14066	0.239655	0.991	0.405074	0.215949	0.954568	0.565198	0.0848321	0.84255	-0.630451	0.588559	0.949846	-0.111623	0.656509	0.859037	0.461977	0.0737299	0.248359	1.01746	0.211497	0.437218	0.398159	0.115418	0.572688	0.501378	0.0523897	0.346245	0.304765	0.691241	0.92496
SM d36:2	Lipid	P	0.586804	0.0758612	0.937036	0.473351	0.149311	0.84255	1.81226	0.233763	0.991	0.340171	0.300144	0.981209	0.473351	0.149311	0.84255	-0.21224	0.646404	0.949846	-0.157284	0.533549	0.820256	0.525363	0.0419733	0.194943	0.421913	0.249277	0.485414	0.356241	0.157284	0.636175	0.591499	0.0212466	0.228288	-0.461806	0.274224	0.866046
SM d36:3	Lipid	P	0.315041	0.339795	0.959923	0.314987	0.341638	0.84255	-0.309487	0.769042	0.991	0.173265	0.597813	0.981209	0.314987	0.341638	0.84255	-0.309875	0.59113	0.949846	-0.147761	0.56205	0.829551	0.57205	0.0267416	0.1626	0.341147	0.498884	0.726209	0.402256	0.10981	0.572688	0.618779	0.0158127	0.228288	2.2242	0.0409297	0.866046
SM d38:1	Lipid	P	0.161146	0.625057	0.959923	0.283518	0.392208	0.84255	2.93208	0.160746	0.991	0.0250317	0.939292	0.981209	0.283518	0.392208	0.84255	-0.160296	0.664682	0.949846	-0.0606974	0.808983	0.927771	0.55512	0.0310747	0.176027	0.184638	0.583181	0.761819	0.397181	0.116413	0.572688	0.58576	0.02291	0.228288	0.864938	0.459133	0.894004
SM d40:1	Lipid	P	0.092974	0.777238	0.959923	0.233594	0.476668	0.848349	1.21209	0.322638	0.991	0.137251	0.67624	0.981209	0.233594	0.476668	0.848349	-0.870294	0.498403	0.949846	-0.224583	0.37207	0.720127	-0.105885	0.684465	0.834471	0.537743	0.562547	0.761819	0.554958	0.0272506	0.468938	0.59585	0.0204052	0.228288	-0.958989	0.332082	0.866046
SM d40:2	Lipid	P	0.250186	0.452379	0.959923	0.117159	0.721455	0.963175	-0.429939	0.679511	0.991	-0.0537138	0.871213	0.981209	0.117159	0.721455	0.963175	-0.238654	0.664928	0.949846	-0.270564	0.281747	0.689221	0.504936	0.0502762	0.205883	0.482053	0.359572	0.607637	0.40582	0.106876	0.572688	0.65979	0.00995682	0.205	0.29983	0.695157	0.92496
SM d42:1	Lipid	P	0.411608	0.208565	0.959923	0.385692	0.25249	0.84255	0.951709	0.313453	0.991	0.197226	0.548518	0.981209	0.385692	0.25249	0.84255	-0.38479	0.334187	0.949846	-0.0507448	0.84115	0.927771	0.104838	0.687001	0.834471	-0.0576945	0.861598	0.925562	0.110474	0.664658	0.929069	0.368071	0.156563	0.550337	0.390512	0.576468	0.894004
SM d42:2	Lipid	P	0.517699	0.115858	0.959923	0.454587	0.168465	0.84255	0.787093	0.787093	0.991	0.364651	0.265652	0.981209	0.454587	0.168465	0.84255	-4.80327	0.166815	0.949846	-0.428057	0.0870791	0.385117	0.450353	0.0812712	0.266664	3.70513	0.0826749	0.257522	0.337726	0.18104	0.636175	0.583607	0.0231553	0.228288	2.29774	0.312401	0.866046
sn-glycero-3-phosphocholine	Lipid	P	-0.349855	0.312664	0.959923	-0.584038	0.0787104	0.84255	0.630493	0.392979	0.991	-0.391679	0.27624	0.981209	-0.584038	0.0787104	0.84255	1.15597	0.212639	0.949846	0.127012	0.629352	0.853502	0.132964	0.609626	0.772998	0.877475	0.106451	0.292526	0.0357057	0.889354	0.996401	0.0442503	0.865357	0.950395	0.643358	0.256192	0.866046
spermidine	amino acid	P	-0.692803	0.0332296	0.80975	-0.246613	0.452479	0.84255	-0.201641	0.837241	0.991	0.0907855	0.782888	0.981209	-0.246613	0.452479	0.84255	-0.340509	0.710524	0.949846	-0.0704461	0.780531	0.927771	0.209506	0.420562	0.634561	0.538896	0.371117	0.608604	0.17332	0.498332	0.853996	0.338301	0.190812	0.576702	-0.421803	0.362009	0.866046
spermine	amino acid	P	-0.563974	0.0837843	0.937036	0.195641	0.551337	0.880648	1.68674	0.201456	0.991	0.0595698	0.85627	0.981209	0.195641	0.551337	0.880648	0.127643	0.921382	0.964925	0.293866	0.240767	0.65805	0.34806	0.180293	0.406916	1.88867	0.109439	0.292526	0.297423	0.238621	0.682507	0.397046	0.124848	0.4797	-0.314389	0.726255	0.92496
sphingosine-1P C18	Lipid	N	-0.216978	0.511847	0.959923	0.259613	0.444517	0.84255	0.0556761	0.892061	0.991	0.338207	0.302114	0.981209	0.259613	0.444517	0.84255	-0.923969	0.232924	0.949846	0.0628787	0.803634	0.927771	0.571887	0.0271051	0.1626	0.607803	0.612866	0.771173	0.3618	0.150514	0.636175	0.234043	0.366344	0.679575	-0.0356478	0.901331	0.974594
Succinate	TCA intermediate	N	0.208812	0.524829	0.959923	-0.0885304	0.787941	0.984	0.365807	0.642924	0.991	0.195087	0.55272	0.981209	-0.0885304	0.787941	0.984	-0.159633	0.836978	0.949846	0.0453942	0.859768	0.927771	0.280991	0.281777	0.513502	0.433242	0.565799	0.761819	-0.191672	0.447808	0.792509	-0.312274	0.229952	0.578439	0.0888115	0.917461	0.974594
Taurine	bile acid	N	-0.341952	0.29844	0.959923	-0.0021036	0.994893	0.9949	0.566532	0.4553	0.991	-0.0216635	0.947582	0.981209	-0.0021036	0.994893	0.9949	0.48073	0.553969	0.949846	0.223975	0.371623	0.720127	-0.00105686	0.9968	0.9968	0.927802	0.160665	0.364035	0.271896	0.282814	0.709189	0.336334	0.1934	0.576702	0.710046	0.378398	0.866046
Tauro-alpha/beta-muricholate	bile acid	N	0.0700138	0.831561	0.959923	-0.103518	0.752762	0.969575	0.453778	0.805503	0.991	0.175456	0.598004	0.981209	-0.103518	0.752762	0.969575	-0.89315	0.494518	0.949846	-0.152578	0.544003	0.82095	-0.467167	0.0720855	0.246342	1.86107	0.161326	0.364035	-0.196932	0.435613	0.789893	-0.492065	0.0563133	0.346245	-0.995206	0.425335	0.879192
Tauro-alpha-muricholate	bile acid	N	-0.0971425	0.767649	0.959923	-0.127554	0.699589	0.963175	-1.18167	0.71205	0.991	0.0171955	0.958787	0.98277	-0.127554	0.699589	0.963175	-4.23738	0.1565	0.949846	-0.212899	0.395898	0.737096	-0.554515	0.0322129	0.176027	5.51268	0.00919432	0.10332	-0.392439	0.118884	0.573518	-0.421	0.10296	0.461146	1.92548	0.403632	0.866046
Taurochenodeoxycholate	bile acid	N	0.410001	0.210807	0.959923	0.556873	0.0880538	0.84255	-0.0485591	0.77656	0.991	1.02012	0.00150088	0.3608	0.556873	0.0880538	0.84255	-0.0856977	0.756057	0.949846	0.0841857	0.739548	0.911553	-0.551861	0.0359453	0.186468	0.217356	0.294192	0.548282	-0.0291925	0.908012	0.996401	-0.308663	0.241831	0.578439	-0.161929	0.567878	0.894004
Taurocholate	bile acid	N	0.124325	0.705425	0.959923	0.155812	0.635451	0.936126	3.57062	0.410875	0.991	0.849967	0.00843671	0.3936	0.155812	0.635451	0.936126	-3.15333	0.349053	0.949846	0.130279	0.605099	0.836262	-0.430899	0.107437	0.3116	2.49842	0.24872	0.485414	-0.060178	0.811887	0.9822	-0.329035	0.213135	0.578439	-2.81775	0.0801154	0.866046
theobromine	Exogenous	P	0.465779	0.155668	0.959923	0.454128	0.167203	0.84255	-0.551964	0.170223	0.991	0.415512	0.204654	0.954568	0.454128	0.167203	0.84255	-0.0646989	0.86939	0.950544	-0.209583	0.406012	0.737096	-0.207237	0.428162	0.634561	-0.0784303	0.792951	0.876924	0.265231	0.293307	0.709189	0.279878	0.280944	0.606153	0.228047	0.409199	0.866046
theophylline	Exogenous	P	0.744348	0.0217508	0.7216	0.763198	0.0184437	0.747225	0.467289	0.603256	0.991	0.863222	0.00833805	0.3936	0.763198	0.0184437	0.747225	-1.41016	0.215226	0.949846	0.245639	0.335864	0.695975	0.319752	0.224853	0.453487	0.634318	0.400146	0.630927	0.267368	0.303344	0.709189	0.280785	0.294521	0.609875	-0.7376	0.242794	0.866046
Threonine	amino acid	N	-0.0792798	0.81059	0.959923	0.197354	0.556862	0.883854	-2.16756	0.165165	0.991	-0.436427	0.182307	0.954568	0.197354	0.556862	0.883854	-0.160411	0.64237	0.949846	0.0544	0.82876	0.927771	0.380552	0.143748	0.350002	0.278691	0.367314	0.608066	-0.325082	0.204085	0.636175	-0.238126	0.374026	0.679575	1.29785	0.143439	0.866046
thyroxine	Cofactors and Vitamins	P	-0.0398731	0.906426	0.959923	-0.0769472	0.819869	0.984	-0.211579	0.596893	0.991	-0.0958447	0.780717	0.981209	-0.0769472	0.819869	0.984	-0.545267	0.241868	0.949846	0.0412229	0.869673	0.927771	0.278009	0.285892	0.5166	0.178044	0.522575	0.743261	0.0731402	0.772168	0.96427	0.124027	0.632865	0.810903	0.318855	0.392285	0.866046
Tryptophan	amino acid	N	-0.148336	0.652245	0.959923	-0.113321	0.732698	0.963175	0.673295	0.29614	0.991	-0.0315258	0.923626	0.981209	-0.113321	0.732698	0.963175	0.664164	0.324202	0.949846	0.0515154	0.8376	0.927771	0.245472	0.34673	0.557439	0.763925	0.0614954	0.205984	0.153205	0.54406	0.874173	-0.00951022	0.970768	0.992368	0.523292	0.0973325	0.866046
Tyrosine	amino acid	N	0.220587	0.506679	0.959923	0.12735	0.700065	0.963175	-0.34534	0.504022	0.991	0.698773	0.0342073	0.531071	0.12735	0.700065	0.963175	0.0396717	0.934907	0.970403	0.662702	0.00879113	0.176541	0.514315	0.0485096	0.205883	0.310358	0.527573	0.745917	0.363398	0.149741	0.636175	0.299629	0.254069	0.578439	-0.127955	0.756803	0.92496
urate	Nucleotide	P	0.75298	0.048958	0.890871	0.852706	0.024303	0.747225	-0.956856	0.396695	0.991	0.535772	0.163963	0.954568	0.852706	0.024303	0.747225	-0.197697	0.631946	0.949846	0.841185	0.000645609	0.0369	1.0467	3.19034e-05	0	-0.206573	0.610349	0.771173	1.01171	3.68257e-05	0	0.860538	0.000700582	0.0287	0.00261249	0.997442	0.9974
Uridine	Nucleotide	N	-0.0257611	0.937627	0.969116	-0.323979	0.326296	0.84255	-0.875561	0.40451	0.991	0.00927619	0.977717	0.992706	-0.323979	0.326296	0.84255	-0.766112	0.305664	0.949846	0.36451	0.151954	0.539091	0.40714	0.117895	0.312129	0.547202	0.324475	0.574295	-0.0911349	0.719676	0.941735	0.167573	0.522023	0.738	-0.447635	0.536268	0.894004
urobilin	Cofactors and Vitamins	P	0.475666	0.145554	0.959923	0.574498	0.0782245	0.84255	-1.13312	0.195917	0.991	0.329787	0.314511	0.981209	0.574498	0.0782245	0.84255	0.532546	0.525798	0.949846	0.13406	0.593495	0.829551	0.318053	0.219827	0.45059	0.35614	0.574111	0.761819	0.137109	0.587127	0.88185	0.397074	0.124164	0.4797	-1.07632	0.114372	0.866046
urobilinogen	Cofactors and Vitamins	P	0.73987	0.0264221	0.7216	0.618589	0.0673351	0.84255	0.251561	0.723772	0.991	0.0274196	0.934484	0.981209	0.618589	0.0673351	0.84255	0.468558	0.502644	0.949846	-0.0530715	0.832657	0.927771	-0.0125492	0.961503	0.989848	0.32393	0.457775	0.699496	0.255598	0.317017	0.709189	0.162615	0.536225	0.74104	0.99561	0.0350602	0.866046
Ursodeoxycholate	bile acid	N	0.0667647	0.83969	0.959923	-0.0021171	0.994886	0.9949	0.881825	0.677969	0.991	0.112071	0.733573	0.981209	-0.0021171	0.994886	0.9949	-1.90556	0.353262	0.949846	0.266457	0.288996	0.689221	0.326803	0.210229	0.441959	1.96444	0.246096	0.485414	0.199567	0.429086	0.789893	0.116431	0.653494	0.817764	-0.325131	0.846234	0.956692
valine	amino acid	P	-0.279122	0.408655	0.959923	-0.207076	0.539057	0.880648	1.35179	0.279043	0.991	-0.0506203	0.877744	0.981209	-0.207076	0.539057	0.880648	-0.601914	0.665359	0.949846	-0.269462	0.282627	0.689221	-0.170054	0.51507	0.696369	1.98928	0.0624611	0.205984	0.0208599	0.934737	0.996401	0.0051581	0.984281	0.992368	-1.37992	0.152009	0.866046
1-methyladenosine	Nucleotide	P	0.10286	0.754623	0.959923	0.307027	0.350996	0.84255	0.529364	0.538695	0.991	0.679873	0.0367357	0.531071	0.307027	0.350996	0.84255	-0.675833	0.557955	0.949846	0.182269	0.469311	0.784125	0.625278	0.0159833	0.115765	1.4439	0.0525406	0.193863	0.331204	0.190691	0.636175	0.513552	0.0463864	0.335718	0.787937	0.307958	0.866046
1-methylurate	Nucleotide	P	0.547344	0.0942734	0.959923	0.539667	0.0988104	0.84255	0.0680455	0.957045	0.991	0.768787	0.0198923	0.480646	0.539667	0.0988104	0.84255	-1.10229	0.335293	0.949846	0.45031	0.0727123	0.378225	0.499306	0.0538236	0.205883	0.0961389	0.918644	0.941333	0.460345	0.0682481	0.572688	0.560359	0.0307477	0.25338	0.346946	0.671238	0.92496
1-Methylxanthine	Exogenous	N	0.517969	0.11322	0.959923	0.412276	0.207872	0.84255	-0.110654	0.760382	0.991	0.736043	0.024616	0.480646	0.412276	0.207872	0.84255	-0.0622717	0.891438	0.961774	0.0530932	0.832898	0.927771	0.270358	0.30878	0.52334	0.498488	0.318154	0.571366	0.14009	0.5855	0.88185	0.173673	0.509533	0.737276	0.133941	0.767285	0.92496
2-acetylpyrrolidine	Nucleotide	P	0.237273	0.477143	0.959923	0.281136	0.407181	0.84255	-0.477946	0.422391	0.991	0.361636	0.273531	0.981209	0.281136	0.407181	0.84255	-0.378897	0.341802	0.949846	0.0653137	0.794787	0.927771	0.200004	0.441289	0.643605	0.478296	0.132374	0.319318	0.225323	0.371812	0.746	0.17002	0.512549	0.737281	0.187333	0.723895	0.92496
2-aminobutyrate	fatty acid intermediate	P	0.217472	0.509971	0.959923	0.417508	0.209304	0.84255	0.0808402	0.8727	0.991	0.151007	0.645778	0.981209	0.417508	0.209304	0.84255	-0.299005	0.495015	0.949846	0.137438	0.588796	0.829551	0.479784	0.0652635	0.229483	0.268743	0.465418	0.702383	0.404723	0.110286	0.572688	0.00566304	0.982703	0.992368	-0.0265619	0.934774	0.974594
2-hydroxy-3-methylbutyrate	fatty acid intermediate	P	0.168663	0.608187	0.959923	-0.157362	0.639617	0.936557	-0.0964572	0.909252	0.991	-0.15814	0.630279	0.981209	-0.157362	0.639617	0.936557	-0.0598043	0.973542	0.989591	-0.046362	0.85363	0.927771	0.00698448	0.978563	0.989848	0.472467	0.544702	0.761342	0.126171	0.617335	0.900302	0.166239	0.521636	0.738	-2.04771	0.136031	0.866046
2-hydroxybutanoate	fatty acid intermediate	N	-0.0757607	0.81768	0.959923	-0.0512063	0.884803	0.9949	0.623658	0.637917	0.991	-0.357872	0.293908	0.981209	-0.0512063	0.884803	0.9949	-0.431668	0.800868	0.949846	-0.584771	0.0186157	0.199752	0.159454	0.549281	0.715976	-0.484016	0.566831	0.761819	-0.281291	0.264646	0.695081	0.175547	0.500907	0.733342	0.641391	0.475254	0.894004
2-piperidinone	Exogenous	P	-0.290233	0.376436	0.959923	-0.35995	0.27207	0.84255	-0.352924	0.52014	0.991	0.0735293	0.824085	0.981209	-0.35995	0.27207	0.84255	-1.38227	0.550248	0.949846	0.58253	0.0190834	0.199752	0.622581	0.0153374	0.115765	1.80369	0.321854	0.573822	0.198004	0.432983	0.789893	0.166298	0.521618	0.738	0.504212	0.749304	0.92496
3,4-dihydroxybenzoate	Exogenous	N	-0.447001	0.174483	0.959923	-0.511558	0.119833	0.84255	-0.28582	0.472216	0.991	-0.542962	0.0963341	0.887297	-0.511558	0.119833	0.84255	-0.778929	0.164644	0.949846	0.303307	0.228369	0.650628	0.354807	0.176934	0.402939	-0.462776	0.106758	0.292526	0.0420075	0.868468	0.996401	0.201926	0.437072	0.690491	-0.317812	0.375497	0.866046
3-hydroxybutanoate	fatty acid intermediate	N	-0.1709	0.60344	0.959923	0.601251	0.0671101	0.84255	-0.0782686	0.837664	0.991	-0.0400959	0.903276	0.981209	0.601251	0.0671101	0.84255	0.474884	0.313393	0.949846	0.171978	0.503305	0.78861	0.303792	0.244362	0.467591	0.0955841	0.778588	0.866677	-0.036921	0.886079	0.996401	-0.0229866	0.929566	0.981466	0.441349	0.623262	0.914446
3-hydroxyphenyl-valerate	fatty acid intermediate	P	0.0884915	0.788858	0.959923	-0.0707075	0.829806	0.986139	0.0692387	0.883163	0.991	0.0991879	0.763413	0.981209	-0.0707075	0.829806	0.986139	-0.0626617	0.859742	0.949846	-0.245592	0.327286	0.689221	-0.122965	0.641078	0.800121	0.943232	0.00265388	0.06642	0.153049	0.544541	0.874173	-0.000904515	0.997219	0.9972	0.935056	0.0294058	0.866046
3-indolepropionate	Exogenous	P	0.492646	0.146543	0.959923	0.473052	0.165173	0.84255	-0.802896	0.309987	0.991	0.538011	0.104605	0.887297	0.473052	0.165173	0.84255	-1.17196	0.281875	0.949846	-0.226687	0.374711	0.720127	-0.200024	0.449583	0.643605	1.53857	0.0998663	0.283041	0.14133	0.579238	0.88185	0.135797	0.602176	0.792199	-1.13401	0.202181	0.866046
3-methoxytyrosine	amino acid	P	-0.242941	0.491875	0.959923	-0.347665	0.314428	0.84255	2.14873	0.017155	0.896143	-0.330487	0.355808	0.981209	-0.347665	0.314428	0.84255	-0.0855519	0.777656	0.949846	0.0520181	0.836846	0.927771	0.271567	0.307085	0.52334	0.260344	0.355547	0.607313	0.0871198	0.731638	0.94227	0.175662	0.498084	0.733342	0.115883	0.839396	0.955983
3-Methyl-2-oxovalerate	amino acid	N	-0.294306	0.394662	0.959923	0.187959	0.603096	0.9102	0.823262	0.149525	0.991	0.207053	0.537898	0.981209	0.187959	0.603096	0.9102	1.09801	0.133957	0.949846	0.32729	0.191301	0.603763	0.219916	0.405357	0.623302	0.205821	0.702264	0.82649	0.0944942	0.709867	0.940194	0.162357	0.533996	0.74104	-0.00884252	0.987105	0.9974
4-acetamidobutanoate	amino acid	P	-0.215034	0.512703	0.959923	0.074342	0.821194	0.984	-0.422849	0.585562	0.991	0.0723026	0.827997	0.981209	0.074342	0.821194	0.984	-1.67215	0.0664902	0.949846	0.457015	0.0671219	0.37515	0.53629	0.0375433	0.186468	0.180362	0.753867	0.850731	0.339997	0.177189	0.636175	0.256266	0.323332	0.6466	-0.233849	0.631372	0.919079
5'-methylthioadenosine	Nucleotide	P	0.0358722	0.913125	0.959923	-0.130898	0.691457	0.963175	-0.499979	0.673532	0.991	0.228973	0.486623	0.981209	-0.130898	0.691457	0.963175	-0.322732	0.737141	0.949846	0.10759	0.670423	0.865484	0.014981	0.954599	0.989848	0.492857	0.522401	0.743261	0.254861	0.319979	0.709189	0.177134	0.503827	0.733342	0.301758	0.688849	0.92496
5-hydroxy-L-tryptophan	amino acid	P	0.407166	0.233516	0.959923	0.333833	0.322669	0.84255	-0.587323	0.539729	0.991	0.775406	0.017806	0.480646	0.333833	0.322669	0.84255	-0.476092	0.774656	0.949846	0.0146881	0.95443	0.976753	-0.439657	0.110483	0.3116	1.0378	0.286726	0.538383	-0.0762152	0.767857	0.963793	-0.03546	0.89478	0.966413	-0.193987	0.756643	0.92496
xanthosine	Nucleotide	N	0.333238	0.321472	0.959923	0.22754	0.506673	0.859643	-0.0378914	0.97377	0.991	0.316145	0.366177	0.981209	0.22754	0.506673	0.859643	-0.205581	0.831286	0.949846	0.217235	0.387364	0.73308	0.395632	0.128714	0.325573	0.246343	0.615616	0.771173	-0.321045	0.203017	0.636175	-0.407088	0.115016	0.46377	0.0211191	0.979468	0.9974
